# Supplementary material for: Immune-Related Genes Are Prognostic Markers for Prostate Cancer Recurrence
Source: Front Genet. 2021 Aug 19;12:639642. doi: 10.3389/fgene.2021.639642 (PMC8417385; doi:10.3389/fgene.2021.639642)
Supplement: Supplementary file 1 [file Table_1.xlsx]

## Sheet: Table S1_exp_259_immunegene_tcg
	TCGA-ZG-A9L9	TCGA-EJ-A65F	TCGA-YL-A9WJ	TCGA-EJ-5504	TCGA-J4-AATZ	TCGA-EJ-7783	TCGA-EJ-5519	TCGA-J9-A52B	TCGA-V1-A9ZI	TCGA-J9-A52E	TCGA-VP-A878	TCGA-V1-A8WW	TCGA-EJ-A8FP	TCGA-V1-A9O5	TCGA-V1-A9OL	TCGA-XK-AAJR	TCGA-J9-A8CL	TCGA-YJ-A8SW	TCGA-HC-7213	TCGA-ZG-A9L2	TCGA-EJ-7318	TCGA-EJ-7331	TCGA-KC-A4BL	TCGA-EJ-8472	TCGA-EJ-A7NN	TCGA-2A-A8W3	TCGA-KK-A7AW	TCGA-KK-A7AU	TCGA-EJ-A46F	TCGA-EJ-A8FS	TCGA-HI-7171	TCGA-HI-7168	TCGA-ZG-A9LZ	TCGA-YL-A8SQ	TCGA-EJ-5525	TCGA-J9-A8CM	TCGA-EJ-A6RA	TCGA-G9-A9S0	TCGA-J4-A67N	TCGA-VP-A87K	TCGA-M7-A722	TCGA-KK-A7B0	TCGA-KK-A8II	TCGA-KK-A7B4	TCGA-KK-A8IF	TCGA-ZG-A9L6	TCGA-YL-A8S8	TCGA-YL-A9WL	TCGA-YL-A8SJ
ESM1	0.548767	0.912297	1.54043	0.634961	0.464406	1.40486	2.70156	0.683268	0.652085	1.99208	1.25566	1.25653	0.963232	0.87143	1.1387	4.72021	1.56974	0.248794	0.641042	0.478732	0.132282	0.614869	1.00207	0.646866	2.92137	1.90294	0.120925	1.27573	1.66053	0.56769	0.899942	1.87968	0.78959	1.84393	3.744	0.148925	0.436366	0.488566	0.15353	0.381161	0.410022	0.155606	0.601349	0.792269	1.08577	1.72875	0.864474	3.03984	0.628798
MASP2	0.032201	0.5676	0.56548	0.206928	0.291362	0.53614	0.231686	0.073641	0.186512	0.105979	0.436011	0.137467	0.485061	0.655717	0.201309	0.247112	0.334801	0.547835	0.140729	0.107586	0.0754855	0.348109	0.34845	0.446163	0.397293	0.388876	0.0683273	0.344216	0.0233434	0.216391	0.171847	0.22732	0.201527	0.357798	0.133056	0.186347	0.13611	0.163815	0.0290486	0.353166	0.0321413	0.0275134	0.261022	0.480768	0.112806	0.445354	0.173497	0.325773	0.508561
PPP4C	5.43213	4.66532	4.9461	4.49061	4.92692	4.51495	4.6137	5.40387	5.27676	5.20384	4.86864	5.67705	4.67793	5.3646	5.28459	4.87063	4.86004	4.50087	5.34587	4.89588	5.49127	4.26486	4.97156	4.267	5.25546	4.86427	5.94507	5.12127	5.74082	4.80625	5.12636	5.08962	5.26053	4.67134	4.50507	4.973	5.10529	5.58175	5.79269	5.26466	5.58312	5.66507	4.85699	5.44982	5.47474	4.77762	4.71103	5.26516	4.53015
PDIA3	7.39814	7.32574	8.25563	8.48228	8.08185	6.93041	7.74546	7.45118	7.41859	7.10675	8.07409	7.7427	7.59676	7.89699	8.1378	8.07684	6.96139	7.35401	7.38654	8.38359	8.37935	8.24332	7.11839	7.8622	8.07406	7.33577	8.42099	8.84803	8.29663	7.78665	7.68193	6.70364	7.49077	7.26523	7.7865	7.25432	7.88718	8.07319	8.04625	8.11418	7.46312	7.29922	8.47378	7.88582	7.01159	7.1942	7.00154	7.69875	6.67467
FCGRT	4.43958	4.07734	4.12979	3.53578	2.78294	4.10754	3.89396	5.08313	5.22782	4.44098	4.48971	3.41221	4.75756	4.58168	4.15177	4.4012	4.46968	2.13864	4.85204	4.54082	4.80295	3.83853	5.04768	3.5972	4.70514	4.02468	4.72682	4.52803	4.58383	3.93336	2.94986	4.66217	4.48841	4.70602	3.4864	4.11309	4.80628	3.12384	5.38512	4.40669	5.08021	5.59801	4.16924	4.56544	4.02432	5.10539	3.82441	3.60971	4.73522
FGF10	0.985419	0.276174	1.01379	1.24235	0.29841	1.03766	0.227635	0.269486	0.256822	0.291024	0.763363	0.173384	1.52767	0.349788	0.320444	0.530083	0.23914	0.148849	0.606913	1.25006	0.277798	1.33461	0.869871	0.534424	0.642624	0.535315	0.0955516	0.0255004	0	0.139523	0.338364	1.2807	0.111145	0.830425	0.146881	1.00414	0.207126	0.239246	0.070735	0.0728979	0.0114264	0.275805	0.0801712	0.202044	0.0408305	1.95919	0.133104	0.0590853	0.629432
BMP8A	0.391649	0.99503	1.01965	0.276622	1.27662	0.913174	1.05871	0.43388	0.832002	0.856166	0.743092	0.92375	0.875429	0.731695	1.15589	0.901783	1.2454	2.81641	1.54147	0.653296	0.385043	0.576217	0.654487	0.489169	0.766734	1.2011	0.209974	1.23511	0.252479	0.526518	0.721026	0.801731	0.593576	0.733759	1.34659	1.24562	0.803821	0.249525	0.371643	1.15022	0.391004	0.484482	0.890791	0.931787	0.674437	0.68712	1.30316	0.842808	1.07455
TNFAIP3	2.86358	3.28676	3.86703	2.4004	2.99232	3.77605	2.51514	2.86164	1.85914	2.00367	2.95293	2.40246	4.03312	3.50125	2.33241	1.93152	2.39637	2.19522	3.55125	3.13117	1.83138	3.36341	3.388	2.16581	2.93558	2.42307	0.740359	1.00202	0.974947	2.23612	2.19245	2.50809	3.35245	2.53407	2.52088	2.39232	1.98004	1.87793	1.69326	2.20518	0.339646	1.53805	2.71504	2.52182	1.83464	2.4108	2.80412	1.79145	2.60137
RXRA	3.2269	3.81645	3.37134	2.9504	3.53865	3.72745	3.29284	3.10642	3.24182	2.40374	3.28509	2.7678	4.06705	3.54786	4.30578	3.29633	3.74922	3.32952	3.41253	2.83754	2.74806	3.35803	3.60558	3.66756	3.20851	3.47374	2.46143	3.72928	2.75024	3.44072	2.78215	3.66538	2.95302	3.73911	3.52949	3.3114	3.63603	2.67016	3.02924	3.29034	2.81008	2.85494	2.67666	3.4352	3.10362	3.5523	3.40135	2.96186	3.63909
LRP1	3.44235	4.02533	3.82376	3.9392	2.6357	4.56549	4.23088	4.50481	3.49785	4.51361	3.51699	4.2859	3.61238	3.31111	3.55717	2.94617	4.1789	2.92665	4.58359	4.42064	2.74387	4.42853	4.06976	3.74584	3.06486	3.18481	2.14694	4.04478	3.30355	2.11176	3.22298	4.00131	3.18297	3.55359	4.33972	4.04059	2.7673	2.22205	2.97935	4.70384	2.15796	2.9587	4.64943	3.88149	2.24399	3.91206	3.81018	4.37088	4.64818
PDK1	0.895816	0.968597	0.951027	1.11105	0.841769	1.24605	0.812006	1.07398	0.840643	0.982861	0.98426	1.09726	0.75393	1.07289	0.77037	0.97387	1.20982	1.55604	1.19886	1.15533	0.71216	1.34299	1.08558	1.49107	0.867458	1.33985	0.804124	0.938376	1.14292	1.14453	1.23481	0.964262	1.42057	1.0239	2.11935	0.654731	0.708061	1.84952	0.694837	0.785327	1.10016	0.672598	1.72978	1.5207	0.66061	0.777556	1.22333	1.61171	0.786003
S100A6	8.40197	6.28558	7.35056	6.5545	6.05229	6.89967	5.68807	6.84131	7.77181	8.48222	7.68697	6.56662	7.4449	6.6261	6.50082	6.65888	7.80746	5.03109	6.1918	8.35798	7.31586	6.62606	8.08399	7.3464	6.96584	6.62317	7.90485	5.14473	5.94501	5.66084	5.97409	8.03196	6.96179	6.83592	6.06574	7.68514	7.54621	6.72329	7.6876	5.47803	6.87961	8.89549	4.80943	6.66589	5.64948	8.19733	6.11298	5.01472	7.26202
HSPA5	7.95158	7.66303	8.28824	8.40302	7.85122	7.26229	8.03311	7.42034	6.60441	7.20392	7.51917	7.24697	7.46678	7.98994	7.94108	8.45483	7.19245	7.15152	8.07396	8.39297	7.9217	8.10619	7.90488	6.94305	7.24472	7.09433	8.07682	8.81705	8.18384	7.28197	8.04859	7.20607	7.14351	7.47107	7.63328	7.34782	7.68834	7.58894	7.56237	8.13144	7.19642	7.11152	8.05886	8.00144	7.03111	7.17456	7.11695	7.90787	6.87858
LEAP2	0.564377	0.749881	0.628365	0.300187	0.50543	0.521579	0.364064	0.365114	1.52371	1.08359	0.839977	0.833952	0.571651	1.10552	1.31883	0.591064	1.45638	0.676908	0.651857	0.260237	0.541753	0.32891	1.02574	1.90329	0.709868	0.523531	0.700072	1.65569	1.28216	0.638007	1.04254	0.594027	0.426279	1.07659	0.822504	0.921136	0.625782	0.511046	0.712045	1.06754	0.47327	0.53698	0.932504	0.847895	1.03858	0.458813	1.32219	0.579481	1.04145
ADRB1	3.47656	4.26957	3.77965	4.19305	4.80891	4.08099	4.03856	3.80967	4.60065	3.29373	2.78567	3.07739	3.78486	3.36142	3.44917	3.53451	3.78572	3.78129	3.68694	3.11843	3.28944	3.16294	2.11206	3.58768	5.61117	1.71882	2.37326	3.88032	5.09014	3.86754	2.57555	3.97972	4.11574	4.75687	3.56533	3.91551	4.41364	4.52521	2.41308	4.1507	2.52773	2.86307	4.48952	3.57789	3.95151	2.07911	3.51409	3.095	3.52189
ELN	5.65685	4.46781	3.81005	4.63492	2.78534	4.00645	4.0252	4.55512	4.84745	5.13042	3.75595	3.79215	3.46028	4.33415	4.04536	3.59671	5.38098	3.20379	4.23952	5.32622	2.96422	4.66717	4.31735	4.26822	3.82938	3.84109	2.43981	1.69264	2.5746	1.67123	3.94822	4.8423	3.37913	4.69025	4.6942	5.5049	3.30927	3.04644	2.45078	2.37066	2.76725	4.21603	1.98603	3.99926	3.03805	5.05435	4.41737	2.77189	5.26571
RBP7	2.11875	3.51106	3.55768	2.7977	2.71697	2.53637	1.95846	2.44705	2.80833	1.91805	4.09768	1.89782	3.93778	2.18772	2.15619	4.39768	2.46677	2.21094	1.32089	2.35014	3.66727	3.71436	2.33528	1.76472	3.11095	2.5362	2.57537	2.98591	2.87491	3.37375	1.73266	2.3821	2.35641	3.15911	1.92369	2.66923	3.81358	1.00133	2.85821	2.60285	2.64515	3.8436	2.2681	1.47698	3.24784	4.41825	2.77317	1.54438	2.16277
GBP2	4.16229	2.54975	3.25337	3.34366	2.65029	3.41774	2.40324	3.21424	2.98717	4.01146	3.62769	2.65414	3.62704	3.7377	3.07773	2.40037	3.28102	1.83829	2.57003	4.20249	3.27337	3.2635	3.94642	2.85461	2.93011	2.64541	3.2655	1.65287	1.63877	1.60406	2.72702	3.41289	3.52392	2.51966	2.65872	3.59763	3.22149	3.13393	2.5959	1.84679	2.14469	4.34397	1.42548	2.78305	1.64831	3.97472	2.5169	1.25871	3.24498
TOR2A	2.73384	3.0851	2.61346	2.30542	2.55446	2.25157	2.89298	3.19884	3.1021	1.87987	2.7012	2.52822	2.07584	2.85896	3.01545	2.57307	2.58841	2.72389	2.84167	2.57862	3.38587	2.25317	2.37595	3.16857	3.02248	2.46238	3.34711	3.67683	3.13019	2.45617	2.9009	2.56367	2.3946	2.65736	2.50735	2.57913	2.77775	3.18329	3.08124	3.04489	2.17068	2.95364	2.81012	3.05881	2.48982	2.31691	2.16591	3.18102	2.12024
SDC3	4.5515	3.6874	3.93546	4.27106	3.52027	4.204	4.06046	4.75803	3.82461	4.48895	3.82718	4.4265	3.9167	4.73305	4.02907	4.16314	4.13427	4.34016	3.69539	4.96479	3.6229	4.23245	4.28878	3.60309	3.56199	3.45542	2.91042	3.1586	3.27508	2.35255	3.37097	4.50152	3.24439	3.50675	3.80621	4.38603	3.50531	3.33048	3.1319	3.61291	2.74528	3.65592	3.22323	3.64823	3.35473	4.33537	3.97405	3.96764	4.70974
ZYX	6.43988	4.75744	5.47859	4.7689	4.84416	4.91414	4.74915	5.46663	5.45342	6.11474	5.78205	5.76384	5.27811	5.59724	5.35331	5.16567	5.56126	4.6435	5.39301	6.2507	5.60266	5.09925	5.9685	5.07859	4.93958	5.04258	5.26607	4.32031	4.39374	3.77714	5.11409	6.27252	5.32954	4.85328	5.26931	6.05043	5.22086	5.1294	5.02256	4.3289	3.97151	6.11215	4.68464	5.03652	4.79058	5.66326	5.5628	4.90846	5.65218
APOBEC3C	2.73934	2.33017	2.87433	3.1173	1.79093	4.19582	2.14284	2.91613	2.51356	2.88136	3.01109	1.98766	4.35668	2.59623	2.31603	2.72433	2.5807	1.33416	2.59342	3.40996	3.00116	3.46831	4.47623	3.27663	4.19736	2.61987	2.16366	1.23829	0.87061	1.71895	2.11244	3.48548	2.22258	2.65301	2.04008	2.69729	4.34733	2.48615	3.21952	2.0098	1.53339	3.85422	0.90073	2.73966	0.979129	4.47594	1.98314	1.12514	3.26007
STC1	2.35513	2.56784	2.26587	2.46225	2.22625	2.48058	2.98472	2.92369	1.92993	2.73793	3.21136	1.86346	2.59866	1.33495	1.31823	2.31475	1.87356	0.910309	1.72136	2.31858	0.737922	2.89486	2.99683	1.205	2.4008	1.93057	0.50471	0.749822	0.509339	0.992919	2.3617	4.1072	2.42306	1.75668	3.69718	1.18359	1.07341	0.891193	0.992665	1.13711	0.447366	0.769982	2.20281	1.38788	1.53393	3.71041	2.68877	3.41839	1.55413
ERAP2	2.43173	2.4939	2.49851	2.90933	0.761523	0.801792	1.04998	0.776702	0.439043	3.73752	2.48608	2.95137	2.87477	1.00129	3.33465	2.10772	3.09538	2.78695	2.52219	2.6892	2.98368	2.57417	2.96495	2.28426	2.7678	2.49634	4.14366	2.00863	0.295538	2.82714	2.68572	0.464796	2.84023	2.65686	0.434861	0.526993	3.20799	2.79048	3.96181	0.633513	2.57173	2.88623	0.469704	2.50494	0.0710268	2.99594	2.73989	1.7286	0.724414
TUBB3	0.736401	0.0588458	0.287158	0.193471	0.427504	0.561729	0.885318	2.60699	0.251412	0.63879	0.211652	1.83485	0.130442	0.891923	0.172213	0.197125	0.445779	0.306131	0.809449	0.657966	0.194498	0.0727594	0.268981	0.508995	0.403144	0.100436	0.0190575	0.350196	0.322444	0.0609256	0.302251	0.717328	0.174157	0.496482	0.196214	0.0849367	0.110964	0.221405	0.153448	0.331505	0.053573	0.0904006	1.06178	0.805758	0.318621	0.136392	0.747446	1.32354	1.03399
JAK2	1.39571	1.63596	1.94728	1.96507	1.9875	2.15201	1.24039	1.165	1.26219	1.02932	2.03311	1.21863	1.89044	1.74109	1.20504	1.73068	1.5939	1.67804	1.1222	1.83547	0.95063	2.38252	1.9638	1.68108	2.13711	1.28863	0.320877	1.23261	0.683811	1.79502	1.93973	2.06074	1.45524	2.03631	1.77835	1.57583	1.25972	1.64032	0.925305	1.44082	0.503204	0.755881	1.61116	1.26507	1.2403	1.93649	1.28282	1.01685	1.70341
PAK4	4.17385	4.63236	4.79308	4.03927	5.1004	4.36809	5.2324	4.49224	4.98896	3.87096	4.30187	4.78481	4.27969	5.14089	5.53224	4.65983	4.48908	4.76959	5.19064	4.599	5.05145	4.3316	4.55685	5.18752	4.88942	5.55901	3.96199	5.42734	4.52579	4.33283	4.88802	5.29036	4.30954	4.90767	4.28208	4.13829	4.83335	5.0245	4.29156	5.28999	3.31142	3.84182	4.81008	4.23137	3.89306	4.47549	4.46952	3.93125	4.68056
CDC42	5.70362	5.55483	5.65283	6.02794	5.83924	5.70774	6.03026	6.01743	5.45729	5.55392	5.76012	6.02901	5.70828	5.94062	6.12117	5.73486	5.7955	5.58947	6.06097	5.81889	5.29656	5.84795	5.73148	5.89252	5.80867	5.66318	5.13252	5.77016	5.72557	5.53664	5.93762	5.5573	5.48857	5.31637	6.06421	5.57814	5.86199	6.31243	5.61083	5.79865	4.98776	5.33201	5.83574	5.82775	5.53862	5.80399	5.32762	5.96307	5.5943
TRIM22	2.03983	2.26883	2.99863	2.46501	2.46484	3.10939	1.75124	2.38742	2.06121	2.72018	2.94753	3.95315	3.44422	2.96641	2.18932	2.00208	2.64495	1.56677	2.06664	3.07075	1.86294	2.92724	3.78208	1.9227	3.50482	2.45706	1.24485	1.08667	0.41995	1.8991	1.6319	2.60474	2.81319	2.32312	1.96869	2.41705	2.45963	1.96846	1.19473	1.73433	0.570666	2.00048	2.08638	2.03805	2.76361	3.33453	2.22862	0.784535	2.4728
THRA	2.96299	3.72888	3.43209	3.43993	3.13319	3.73076	3.20353	4.57021	2.84938	4.41892	3.36379	2.8126	3.4393	2.58608	2.68642	3.0472	2.75969	2.94463	3.36989	3.61267	3.21681	3.07014	3.54828	3.08625	3.20577	3.54567	2.35443	2.94676	2.16379	3.582	3.92188	3.24049	2.99946	3.17202	3.06793	3.99231	3.43047	2.7004	2.74075	3.9141	2.5905	3.39519	3.03472	3.01898	3.25039	3.4834	3.56959	3.27864	3.55017
SFTPD	1.305	1.41135	1.29294	1.17845	1.07929	1.10593	0.776211	1.4745	0.938088	0.872014	1.6691	1.50506	1.67264	0.645311	1.92296	1.68459	2.45004	2.22994	0.906921	1.31899	1.34721	1.37502	1.52113	1.378	1.31746	0.879015	2.18432	1.69402	2.31887	1.16608	0.716496	0.7514	1.28347	1.43206	0.462082	1.01207	2.26419	1.41615	2.83182	1.09005	1.98341	2.75419	1.36514	0.6329	0.335392	2.03293	0.806546	1.01178	1.0803
CXCL14	5.48571	3.25388	4.26483	5.00196	2.4468	1.98139	2.72086	4.25344	5.79416	6.67708	2.08079	5.65914	1.55769	5.57249	3.9677	2.61995	7.0793	5.38552	6.38031	5.10604	3.31899	2.08947	2.42852	6.21469	3.31358	2.88979	3.59283	1.8592	4.31816	3.00437	5.21964	6.60649	6.36491	1.78071	7.30721	3.09473	2.53533	5.05199	3.90775	3.78937	3.01861	5.85859	3.2457	6.14722	6.98664	2.07129	6.73235	4.66452	6.54312
PLXNC1	0.914981	1.17378	1.21555	1.39818	0.5962	1.34865	1.05243	0.935967	1.04571	1.48543	1.10772	0.749836	1.04264	1.50085	0.906769	0.717183	1.30011	0.797516	1.15932	1.08582	0.544811	1.33149	1.05109	0.844124	1.43015	0.719038	0.31531	0.242251	0.258673	0.629433	0.65077	1.23473	0.7314	0.857456	1.27399	1.02851	0.569106	0.724841	0.471931	0.626351	0.351698	0.6745	0.517611	1.01454	0.457328	0.925728	1.15218	0.511764	1.31705
SEMA4B	2.92166	3.50666	4.13414	3.66969	4.32196	4.0772	3.55716	4.22327	3.27697	3.27513	4.17173	4.91994	4.01804	3.60497	3.72847	3.81461	3.15663	4.31444	4.4018	3.43159	3.80961	3.63043	4.24487	3.92131	4.25958	3.22093	3.10167	4.11919	3.7763	3.46678	2.98332	2.99459	3.64138	3.24903	4.13634	3.9669	3.83014	3.5013	3.6007	4.18532	2.39734	3.75524	4.03072	3.97463	3.77469	3.21446	3.69324	4.63493	3.5916
TMSB4Y	1.81947	1.93507	1.79319	1.44681	1.49688	1.62069	1.84582	1.81538	1.57399	1.45802	1.94561	1.89378	1.98111	0.756258	1.93191	1.59948	1.3008	1.14774	1.47854	1.96872	1.65234	1.37155	1.66723	2.13662	2.15671	1.36511	1.42983	2.16863	1.8605	1.94088	1.59925	1.3964	2.23731	0.563587	1.51761	1.93512	2.16613	2.19519	2.55962	1.84271	1.54709	1.48025	1.84715	1.64209	1.49188	1.93704	0.443984	0.0707733	2.27124
RAF1	4.00056	4.23565	3.96254	3.92033	4.55429	4.46871	4.8698	4.17774	3.89919	3.80255	4.07386	4.29142	4.10984	3.58034	4.6703	4.26212	4.22816	4.60868	4.67894	4.01936	3.90995	4.0649	4.20283	4.34148	4.42847	4.33231	2.98028	4.66952	3.55946	4.06341	4.07452	4.44827	4.32333	3.77682	3.94843	3.79122	4.0675	4.2087	3.51114	4.34664	3.07284	3.52956	4.57431	4.53166	4.04196	4.00921	3.8946	4.37307	4.22124
LTBP1	5.36462	4.1992	4.10876	4.79878	2.8236	4.82365	3.95856	3.87999	3.95408	5.07947	3.97999	3.99368	4.06847	4.85387	3.59959	3.655	4.24091	4.02262	4.84179	6.05854	3.52613	4.82537	4.36396	4.64913	3.79269	3.87238	1.62749	2.15323	2.73096	2.02644	4.1735	4.95099	3.99412	3.60198	5.54904	5.4932	3.25468	3.3873	2.08249	3.23898	1.98896	2.71219	3.18465	3.82389	3.0387	4.76201	3.86958	2.63187	5.4001
TMEM173	3.49254	3.03777	3.57584	2.90231	2.73004	3.47518	2.64285	3.47247	3.08667	3.62027	4.11021	3.18422	3.95835	3.62714	2.86449	3.32307	3.66273	2.04841	3.41354	3.931	3.1403	2.94548	4.34691	3.35218	3.59723	3.10728	3.09864	1.93427	1.68228	1.93325	2.67615	3.45497	2.95603	2.64856	2.74735	3.28503	3.66877	2.81748	2.98494	2.0493	1.91117	4.50296	1.70942	3.09513	1.66797	3.71581	2.82218	2.52124	3.57777
CXCL2	0.847659	1.41506	5.63171	0.625777	1.52781	2.88318	1.2412	1.42333	0.574243	0.583526	2.46467	0.949283	2.77389	1.20583	0.247587	0.266594	0.279591	0.930086	1.51296	0.841853	1.32892	1.9068	3.84952	2.05497	3.57155	2.12739	1.38412	0.131532	0.501877	0.890269	0.472157	1.91156	0.813815	0.997908	0.683724	1.10834	1.08513	0.145993	2.09947	0.0491822	0.0892893	1.85565	1.34316	0.294332	0.38661	1.12827	3.17505	0.70844	1.49223
NAMPT	3.20231	3.40932	3.89102	4.22432	3.47879	3.50675	5.1599	3.57768	3.80349	3.15065	4.53284	3.50577	3.93364	3.36953	4.08599	3.50954	3.27656	5.54285	3.87826	2.91975	2.65671	5.00492	3.81307	4.62901	3.83139	3.75831	1.44975	2.45884	1.99587	3.63116	3.87695	4.00761	4.02103	3.34123	3.70313	3.26403	3.00549	4.35201	2.31533	3.11736	2.28418	1.99943	3.82623	3.28857	5.65229	3.12561	3.73871	3.02679	2.98072
RHOA	7.78117	7.24356	7.10664	7.46281	7.19306	7.24011	7.3692	7.5379	6.75249	7.65811	7.19262	7.75037	7.23457	7.59944	7.43233	7.37467	7.5375	7.71302	7.74493	7.46421	7.07537	7.35014	7.25849	7.40238	7.27281	7.17542	6.77246	7.00995	7.0538	7.08625	7.22183	7.11161	7.56806	6.77994	7.63028	7.38286	7.37474	7.7677	7.21601	7.2086	6.81717	7.07743	7.33155	7.50621	6.88818	7.3751	6.93815	7.28661	7.29319
RARG	2.06239	1.99049	2.71599	1.91185	1.8198	2.67106	1.85873	2.77658	1.96746	2.49641	2.45577	2.37077	2.90901	2.44505	1.94422	2.35046	2.1478	1.77362	2.44376	2.28168	2.16442	1.95293	3.82443	2.14304	2.54535	2.22624	1.14919	1.39521	0.957721	1.54937	1.39272	2.37179	1.92029	2.16232	1.79333	2.03596	2.72715	1.50815	1.74161	1.37456	0.850569	2.8659	1.17963	2.1247	1.10567	2.70902	2.07215	1.03388	2.67749
TCF7L2	2.85524	3.0746	2.6098	2.68951	3.03561	3.02853	2.00044	1.79746	2.60282	2.77371	2.65927	2.97463	2.81651	2.26828	2.59045	2.35536	3.16993	3.12247	3.06226	2.9509	2.06148	3.02333	3.00998	3.18749	2.83644	2.57453	1.57603	2.69762	2.44489	2.57722	2.46864	3.11338	2.91601	2.82613	3.35583	2.86097	2.37808	2.90057	2.21406	2.63226	1.79873	1.67134	2.95482	2.58622	2.21867	2.77844	2.59172	1.37132	2.31448
HSP90AB1	8.72094	9.19335	9.16909	9.33758	9.39441	8.93218	9.30786	9.37794	8.91423	9.24148	8.90291	9.0654	8.50022	9.63426	9.03746	9.12411	9.11409	9.99808	8.94379	8.85912	9.03188	9.04533	9.02228	8.74941	8.50963	9.058	8.3365	9.29923	8.97055	8.71974	9.36504	8.67347	9.22299	9.27329	9.45837	9.23409	8.94346	8.45594	9.16981	9.50603	8.55197	8.61876	9.22167	9.50849	9.27221	8.61087	8.78261	9.65443	9.07089
CDK4	4.42706	4.74013	4.41642	4.46452	4.54195	4.49015	4.51141	4.80696	4.28679	4.72146	4.32211	4.64015	4.08073	4.91876	4.82979	4.5206	4.03687	3.89262	5.01535	4.66135	4.57236	4.21998	4.55346	4.52727	4.35928	4.55278	3.60036	4.71291	4.2479	4.57619	4.50161	3.96159	4.75076	4.85034	4.50851	4.87394	4.4174	4.3255	4.54338	4.6533	3.84567	4.17252	4.62875	4.85003	3.48124	4.04025	4.23099	4.93864	4.75785
RARA	3.41672	2.6458	3.42508	2.67627	3.18947	2.70688	2.31681	2.82814	2.96724	3.2596	3.53688	2.93092	3.04636	3.34568	3.32291	2.52727	2.69635	2.55158	3.40354	3.20246	3.15215	2.67409	3.8532	2.45199	3.11536	2.67378	2.36527	2.37622	2.27796	2.17052	2.66552	3.30306	3.0524	2.62377	2.48569	3.07876	2.9013	3.46398	2.87968	2.26652	2.08195	3.27959	2.5042	2.93211	2.82327	3.30392	3.53	2.68298	3.10527
HLA-B	8.27394	7.7711	8.48188	7.37091	7.87284	7.28829	7.78492	8.86955	7.3182	8.14254	8.31074	9.72729	8.33153	9.38057	8.36546	7.71406	7.78079	6.48783	8.23237	8.43541	9.45798	8.24076	8.72431	7.3745	8.92842	7.50579	10.4484	7.56483	6.7836	7.78942	7.08957	7.15007	8.48466	7.78457	6.40219	7.76635	8.33063	8.12644	9.11279	8.22464	6.94234	9.20727	8.69402	7.77286	7.16717	7.77386	7.95852	7.1735	6.79723
CSPG5	0.681992	1.26788	0.66084	0.495227	1.17918	0.574744	0.894985	1.78081	0.522774	0.68783	0.553112	0.990806	0.746026	1.6236	1.98975	0.778633	0.907663	1.38074	0.909723	0.591444	0.923024	0.3622	0.2434	0.992392	2.47059	0.672508	0.577698	0.905487	1.03811	0.588153	1.12918	0.409944	0.578337	0.418847	0.601583	1.34701	0.671929	0.897976	0.686122	0.980385	1.81437	0.242183	0.793275	0.917333	1.23032	0.721514	0.530437	1.74196	1.00012
FGF1	0.229957	0.279368	0.903787	0.404799	0.470194	0.911988	0.419955	0.559358	0.537866	3.61646	0.680634	0.436111	0.843746	0.918806	0.581965	0.567347	0.629748	0.379491	0.745414	0.325437	0.397744	0.439003	0.953584	0.522642	0.554869	0.552453	0.36776	0.403088	0.205848	0.403162	0.284703	1.28476	0.78102	0.0795756	1.21981	0.444793	0.559927	0.534236	0.487048	0.434789	0.189924	0.992161	0.181081	0.647951	0.438312	0.616288	0.497666	0.305648	1.08481
PTPN11	3.14149	4.35109	3.96252	4.39335	4.04081	4.60528	4.87921	3.59042	3.55326	3.50235	3.9555	3.28802	4.19164	3.93896	4.25579	4.03458	4.27986	4.16606	3.32177	4.12453	2.9945	4.68431	4.11808	4.05577	3.99377	4.90821	1.30656	3.55209	2.63925	3.84719	4.09413	4.05758	4.08121	4.23795	4.6154	3.82023	3.25493	4.18857	2.53177	3.82203	2.09365	2.05414	4.20145	3.91711	3.8567	4.42074	4.22141	4.19635	4.55977
LGR6	0.953737	0.327535	0.217311	1.12088	0.0490691	1.20621	0.395016	0.798612	0.121689	0.218049	0.557098	0.487312	1.41192	0.186307	0.376526	0.47799	0.12635	0.104303	0.0919323	1.91566	0.377341	1.60139	1.82131	0.783108	0.286235	0.0971934	0.157924	0.103264	0.0430096	0.196521	0.350007	0.557159	0.139433	1.2909	0.190076	0.213955	0.950243	0.0972185	0.232056	0.130383	0.0734658	0.402137	0.0583817	0.112536	0.294329	3.06528	0.167056	0.11423	0.895499
PLXNA1	1.80862	2.79326	3.0761	2.26454	2.29354	3.02795	2.5999	2.12239	2.58227	2.92951	2.55387	2.33354	2.70975	3.40905	2.58999	2.42977	2.58841	2.63331	2.44339	2.1759	1.54093	2.3769	2.84279	1.77184	1.77505	2.81686	1.43631	1.84813	1.71228	2.02301	1.83824	2.65641	1.8549	2.53301	3.09023	2.7271	2.09923	1.88762	1.32596	2.6733	1.62009	1.8468	1.94145	2.82491	2.63151	2.09596	3.15687	3.08666	2.45964
NFAT5	0.441829	1.75977	2.07756	2.09813	1.71863	2.81607	2.364	0.56521	0.71317	1.08307	1.88222	1.48111	1.95613	1.33852	1.07928	1.16588	2.162	1.80617	1.12957	1.54863	0.389578	2.78448	2.32195	1.5783	2.08124	1.88036	0.1288	1.10521	0.122722	1.54197	1.48511	1.54437	1.21221	1.5622	2.14986	1.21739	0.646637	1.10123	0.1045	1.31407	0.185514	0.169619	2.29724	1.07713	0.754337	2.00659	1.93673	2.05255	2.23875
PSMC3	6.32557	5.28089	5.57288	5.34013	5.4618	4.94012	5.39676	6.05556	5.65611	6.15155	5.7237	6.10505	5.58544	5.97136	5.90144	5.76185	5.47876	5.60755	6.0061	5.93218	6.11442	5.1175	5.55905	5.26893	5.97825	5.35182	6.42555	5.02736	6.39374	5.51197	5.6079	5.72768	5.18112	5.34042	4.92174	5.51181	6.05916	6.14434	6.47095	5.81157	6.11484	6.42059	5.57145	5.74688	5.41223	5.6447	4.84487	5.55521	5.35427
IGF1	0.275719	0.589054	0.601856	0.930945	3.01272	0.683616	2.86143	0.250525	0.816991	0.871132	0.480986	0.18286	0.791753	0.992417	0.896238	0.65341	0.24996	0.301798	0.646653	0.386812	0.513294	2.33735	0.603684	0.282187	1.98366	0.423859	0.200787	0.0624863	0.0957172	1.14546	0.200317	2.16564	0.75526	0.856529	0.222642	0.823808	1.01702	0.255288	0.438814	0.295455	0.673627	1.04277	0.0863766	0.2701	0.817545	1.3401	2.19364	0.115052	1.35339
BLNK	1.45719	2.39073	2.55522	2.63019	2.33071	2.73447	2.71744	1.19273	1.33047	2.71173	2.82362	1.98025	1.94683	1.31307	2.18579	2.3908	2.52932	2.13533	1.53712	2.54909	2.45128	2.89186	2.44276	3.3916	2.9831	2.03367	2.23724	2.46334	2.52339	3.42421	2.32586	1.73887	2.49735	2.18907	1.32708	2.53543	2.19513	2.48482	1.56438	2.34612	3.12809	2.56856	2.13402	2.21824	3.40935	1.99291	2.50633	1.55209	2.25973
SH3BP2	1.47285	1.74111	2.21798	1.08074	1.49166	2.2976	1.81729	2.34083	1.93333	2.22086	1.95957	2.09717	2.03532	2.01297	2.07478	1.71038	1.83033	1.34507	2.22861	1.6617	1.36874	1.27322	2.13098	2.82002	1.77129	1.99592	1.29446	1.68273	1.69626	1.49473	2.10231	1.75895	1.43188	2.04995	2.00423	1.70827	1.51147	1.57566	1.46925	2.14239	1.10329	1.48865	1.72129	2.20032	1.38	1.72398	1.92289	2.3395	1.97836
PLXND1	2.59451	2.92985	3.07091	2.62285	2.07656	2.98102	2.93783	2.81566	3.05002	2.58593	3.03393	2.41044	3.42982	3.06365	2.49499	3.23106	2.65149	1.65338	2.19427	2.76478	1.91041	2.60403	2.77705	1.63715	3.01453	3.06223	1.61911	0.970424	1.23156	1.37483	2.04922	2.94236	1.82443	2.91218	2.823	2.99538	2.38691	1.5601	1.82257	1.62279	1.15023	2.52433	1.21733	2.16386	1.28738	3.54835	2.41825	2.47994	2.96833
TRPC4AP	4.13903	5.53958	5.31306	5.21794	5.55665	5.34337	5.70681	5.70143	4.64875	5.25151	5.13153	5.61071	5.0599	5.53614	6.15202	5.54501	5.15765	5.12857	5.34936	5.01189	5.30434	5.35644	5.33499	4.5681	5.11435	5.34865	5.24774	5.73971	5.05681	5.14965	5.29913	5.16758	5.26566	4.9279	5.00656	5.14442	5.17467	5.39093	5.24459	5.37146	5.07943	4.90382	5.46184	5.29955	4.89561	4.87888	5.35794	5.47691	5.00737
IL4R	3.42534	2.55189	3.34929	2.76147	3.43519	3.33308	3.08608	2.56013	2.79647	2.63362	3.49981	3.64333	3.70556	3.44983	3.34811	3.69112	2.51026	3.48786	3.8042	3.12819	3.16186	3.027	3.72738	2.76989	3.14392	2.94969	2.56858	2.5991	2.07713	1.93868	2.51755	3.25225	3.31991	2.60794	2.5974	3.27696	3.36076	3.29954	3.13758	2.86526	1.33763	2.79927	2.83928	3.11717	2.17148	3.4867	2.37673	1.88768	2.75834
CX3CL1	3.01585	3.48453	5.20411	3.37999	3.26209	4.22051	3.73722	3.5206	3.46848	4.47606	4.63465	2.78072	4.16729	3.15913	3.10132	3.46176	3.31103	1.97817	2.8086	4.05087	3.55677	3.71994	5.16791	2.96908	3.94482	3.44265	2.70455	1.50881	1.29431	1.95637	2.57782	3.45724	2.83312	2.98557	2.45459	3.98714	3.3833	2.19964	3.16972	1.94658	2.15234	4.84155	1.37952	2.69347	1.64988	4.598	2.95081	1.45006	4.15205
ACVR1B	2.67719	4.1091	3.61889	3.22204	3.77791	4.37733	4.21235	3.98127	3.14656	3.35347	3.95608	3.61215	3.77315	3.2289	3.82489	3.60235	4.15274	4.55647	3.87798	3.24203	3.40152	3.41791	4.0301	3.79804	3.56416	4.13224	2.34601	3.76864	2.75013	3.37289	3.87402	3.7739	3.67049	3.5226	3.15942	3.32694	3.5492	3.94869	2.26724	4.342	2.3619	2.71045	3.75205	3.41022	3.63848	3.26704	3.21657	4.37983	3.79993
CECR1	2.84208	2.24214	3.30297	2.91243	1.7187	3.31612	2.22952	2.70928	3.21046	2.74012	2.44123	1.74189	2.82584	3.45006	2.27249	2.217	2.98117	1.43055	2.33861	3.04511	2.2513	3.2236	2.94324	2.0623	2.7242	2.27746	2.19058	1.0021	0.51642	1.57534	2.14686	2.74076	2.19485	2.62534	2.28672	2.6205	3.00267	2.22125	1.58558	1.68894	1.33527	2.9066	0.973885	2.54629	1.22725	3.64691	2.16312	1.32742	2.49952
ANGPT1	0.686259	0.776502	1.44077	1.55714	0.576668	2.13858	0.755754	0.917146	0.845861	1.07142	1.63951	0.651373	2.62291	0.619483	0.563676	1.36547	0.836577	1.98511	0.537294	1.48452	0.764143	2.01721	2.01199	1.36101	1.22504	0.793058	0.0754876	0.154444	0.0323818	0.311819	0.882404	2.35829	0.585146	1.72448	1.0207	1.58704	1.57595	0.608235	0.330855	0.399075	0.093801	0.454508	0.225237	0.564158	0.0849206	2.87779	0.725291	0.0984692	1.32296
CD81	6.67353	6.20546	6.23994	6.28595	6.21583	6.17356	6.2925	6.78608	6.93911	6.86454	6.62744	6.74026	6.72934	7.12924	7.02818	6.69122	6.71804	5.74271	6.16087	6.56676	7.11369	6.32298	6.97817	6.03506	6.33467	6.13846	6.96105	6.22165	6.39372	5.81175	6.44168	6.96891	6.34503	6.43035	6.27077	6.70983	6.74281	6.1731	6.54294	6.25399	7.13794	7.80158	6.01225	6.35594	5.75907	6.9373	6.00519	6.31589	6.79708
NFKBIZ	1.28855	3.17043	3.56059	0.865012	3.40542	2.81678	1.90927	2.4945	1.24671	1.13433	2.27785	2.45187	1.94153	2.93861	1.68016	1.5635	1.70382	3.08073	1.88285	1.71787	0.724703	1.77677	3.99816	3.34258	2.39232	2.27377	0.574404	3.62866	2.28836	0.995639	2.36642	2.21193	2.489	1.54473	1.14588	1.92494	1.93374	1.41826	2.3375	1.36439	0.9387	0.859762	3.38077	2.08786	0.986372	1.6386	2.85908	1.97241	2.19166
CLDN4	7.16717	6.43061	7.3999	6.05117	6.30128	6.49521	5.98898	5.61575	5.53318	6.61421	6.38512	7.1316	5.74243	6.99326	6.56027	6.23048	5.0967	6.71974	8.01503	5.59648	6.3066	5.85694	7.30119	6.66237	7.02159	6.2242	6.05576	5.54278	6.76343	6.39709	5.44903	6.86658	8.08414	5.82251	5.64517	6.86903	6.68998	7.0858	6.35901	6.27226	6.34319	6.79079	6.59442	4.96313	6.19351	4.92259	7.51875	6.30731	5.98685
PSMD11	3.15637	3.79924	3.96143	3.8899	3.98229	3.62838	3.88395	3.86666	3.56215	3.63949	3.83598	4.24749	3.67714	4.65505	3.89407	3.80277	3.75364	4.38188	4.34904	3.86282	3.75283	3.82437	3.73077	4.24258	3.81046	3.66178	3.54609	4.08272	3.52166	3.69616	4.39354	3.47344	4.13747	3.62753	3.92634	3.60722	3.68668	4.16377	3.47472	3.99397	3.5006	3.56169	4.00797	4.01312	3.64575	3.67276	3.53813	3.86208	3.50795
GIPR	0.112418	0.34286	0.657012	0.0534656	0.471485	0.652676	0.159129	1.89169	0.245877	0.324951	0.822593	0.28948	0.987671	0.360521	0.504906	0.426294	0.420786	0.119519	0.172926	0.102129	0.230907	0.160838	1.16027	0.535437	0.935962	0.622474	0.223935	0.285924	0.140767	0.205795	0.134417	0.362823	0.241036	0.263046	0.0177631	0.288932	0.701608	0.382453	0.533341	0.260268	0.216327	0.861227	0.400214	0.235718	0.0601635	0.651124	0.213831	0.0666063	0.692823
S1PR1	2.1239	3.26222	2.56734	2.89848	2.29844	3.18649	3.16182	2.71319	2.96453	2.61004	3.63947	2.15906	3.71451	2.4975	2.42194	3.18571	2.40124	1.42992	1.75868	2.74631	1.6377	2.97197	2.90906	1.18084	2.96691	3.1907	0.583735	0.901793	0.66637	2.13255	2.69149	3.75425	1.78699	2.68853	3.3009	2.65268	2.1335	1.75356	1.49362	1.82864	0.514797	1.60985	1.58773	2.05784	1.59762	3.80604	2.59488	2.0281	2.21417
IFNGR2	6.32244	4.97551	4.98238	5.30818	5.06213	5.27561	4.65318	5.15028	5.38174	5.88393	5.07277	6.0956	5.33766	5.75625	5.57947	4.97413	5.64554	5.10083	6.59619	5.32073	5.54455	4.61216	5.01896	5.77899	5.54663	4.87512	4.68744	5.41486	5.93744	5.08285	5.48769	5.22765	5.93949	4.95211	5.65523	5.39081	5.4624	5.65288	5.57258	5.17486	5.10526	5.1033	5.63229	5.52548	4.85959	4.86251	5.6716	6.25098	4.88726
SEMA4C	3.16026	3.23988	3.48938	2.8084	3.25901	3.82981	3.37313	3.92121	3.01665	4.01876	3.6906	3.39444	3.55244	2.96464	3.54474	3.53565	3.22155	3.10041	3.41513	3.86659	3.45633	3.31751	4.22757	3.97232	3.27265	3.25875	2.3217	3.71615	3.31956	2.58194	3.6308	3.54409	3.21594	3.50441	3.10668	3.26116	3.23575	2.44679	3.50367	3.37504	1.95371	3.03827	3.31563	3.83486	1.76774	3.63314	3.25818	3.92208	3.68099
CMTM6	4.41623	5.16092	5.01729	5.62318	5.14546	4.95146	5.09345	4.33813	4.46411	4.81278	4.72308	5.17649	4.92851	5.14051	5.13309	5.28165	5.18872	5.86506	5.5439	4.41101	4.83167	5.44115	4.94753	5.17858	5.01655	5.23415	2.84406	4.80627	3.78232	4.88479	5.17332	5.02195	5.17579	4.51228	5.22712	4.60869	4.4704	5.66347	4.02782	4.65801	3.58463	3.77514	5.32238	4.5693	5.67952	4.5622	4.94458	4.96627	5.27923
APOBEC3F	1.08722	0.584335	1.49674	0.790144	0.366252	1.67086	1.33431	0.687403	1.66003	0.765222	1.47656	2.17253	1.82589	2.13345	1.73933	1.22601	0.713105	0.318814	1.74243	1.99407	1.94845	1.22287	2.04256	2.02041	2.52423	0.776356	1.71384	1.72581	2.31772	2.02949	0.427618	1.02102	2.07708	0.994126	0.283532	0.596688	1.95403	1.10632	2.4941	1.59278	0.141943	1.30854	1.95673	1.8982	0.924152	1.89657	1.48608	2.0737	1.50565
EDN1	3.10805	2.15619	3.03229	2.34344	2.47483	2.06134	1.95727	1.16417	1.94474	1.71388	3.18217	1.72658	2.84301	1.65597	1.35926	1.48053	1.0398	1.15274	1.89823	1.84771	1.17503	1.81927	2.44777	2.47977	1.99211	1.87971	0.383212	0.944406	0.58521	0.753729	1.67123	2.14333	2.28445	1.75648	3.00493	2.68206	1.51698	2.87439	1.63468	0.849367	0.318824	1.5912	2.16843	1.36424	0.973557	2.03197	1.8501	0.942502	2.37786
TRIM27	3.51687	3.8335	3.76871	3.56338	3.70896	3.41843	3.70741	3.32297	3.75122	3.86716	3.73542	3.84726	3.33952	3.83346	3.76239	3.50645	3.08885	3.48324	3.43221	3.55401	3.75499	3.29752	3.67453	3.81643	3.67473	4.00931	3.79675	3.99476	3.92679	3.87479	3.91535	3.23821	3.50302	4.26521	3.37907	3.60793	3.76239	3.689	3.90547	4.17829	3.51553	4.16173	4.00946	3.70824	4.04365	3.52837	4.08353	3.53484	3.62772
GNRH1	0.935171	0.468628	0.568751	0.293381	0.268456	0.353227	0.262385	0.743166	0.623923	0.972275	0.77829	0.439407	0.72346	1.2108	0.444947	0.56637	0.680029	0.503739	0.0929569	0.284426	0.332494	0.432434	0.915937	0.673486	0.362219	0.468697	0.263745	0.290981	0.365804	0.308696	0.300941	0.63981	0.269368	0.807196	0.201438	0.597251	0.669447	0.387622	0.372306	0.426985	0.688373	0.573128	0.303762	0.460643	0.726006	0.731719	0.42367	0.24192	0.796103
MSR1	2.14925	1.2854	1.41752	1.71982	0.662727	0.57689	1.43463	1.29848	1.98099	2.02255	1.47473	1.22288	0.987583	1.52851	1.47542	0.586452	1.78043	0.985675	1.58431	1.18776	0.975659	1.5293	1.00784	1.16231	1.28803	0.873518	0.65705	0.484037	0.541669	0.773456	0.809886	0.962954	1.16576	1.2108	2.13085	1.54417	0.686365	0.865524	1.23282	0.551989	0.893864	0.627436	0.689114	1.15918	0.659033	0.946918	1.30899	0.616847	1.36978
TNFRSF11B	0.710509	0.46146	0.735634	0.549748	0.327621	0.658097	0.494134	0.70486	0.332745	1.68789	0.771855	0.379243	0.65052	0.363453	0.261443	0.822033	0.574138	0.165489	0.380975	0.94964	0.559607	0.448643	0.702576	0.153629	0.454175	0.557634	0.029753	3.05966	0.187762	0.375636	0.572369	0.380999	0.524738	0.88479	1.48297	0.67453	0.476653	0.253524	0.45907	1.50901	0	0.317414	0.796131	0.425561	0.0576451	0.640948	0.538978	0.129612	0.417284
SEMA3E	0.697843	0.623443	2.47259	2.22658	1.68104	1.37841	0.471858	0.484968	0.621004	0.751328	0.920001	1.41058	0.954856	0.870411	0.689884	1.61523	1.2187	0.598418	0.99497	0.798877	0.841434	2.36673	1.59522	1.26471	1.10276	0.442717	0.340564	0.186402	0.0581143	3.0198	1.76159	1.39208	1.17201	1.65363	1.37117	1.55574	0.736318	2.15731	0.291869	0.669924	0.222506	0.491936	0.273912	0.264513	1.06852	1.9416	1.08689	0.144965	1.46668
SOD1	6.94228	6.55928	6.55647	6.67937	6.80048	6.03227	5.58269	6.25032	6.90591	6.89583	6.53894	7.39678	6.73809	7.99461	7.38446	6.60149	7.50546	7.27126	6.98874	6.89905	6.89352	6.25222	6.45587	7.29789	6.18809	6.07794	7.08792	6.89094	7.39268	6.32226	7.03217	6.70472	7.08186	6.47723	6.64355	6.98529	6.97337	7.24661	7.62952	6.42618	7.50428	7.27648	6.52646	7.03383	7.08239	6.60874	6.91542	7.02712	6.27662
PTGER2	2.59547	1.61509	1.74226	2.6705	1.07151	2.26323	1.63521	1.90714	1.55696	2.56032	1.76636	1.38521	2.40607	1.66661	1.81598	1.2931	1.80506	0.625316	1.77332	2.93212	1.64326	2.33904	2.60819	2.03859	1.91596	2.01666	0.49051	0.483423	0.650896	0.616506	1.47443	1.85365	1.57772	1.94583	1.8037	2.25472	1.29809	1.26791	0.808744	0.520754	0.301418	1.36295	0.452856	1.54363	0.551895	3.16592	1.01426	2.0688	2.54926
GHRL	0.504248	0.619304	0.61622	0.194572	0.371076	0.413111	0.241765	0.430335	0.122773	0.75561	0.597952	0.507525	0.42446	0.616999	0.557462	0.269299	0.654287	0.202416	0.457712	0.631579	0.372973	0.289294	0.419645	0.798031	0.967226	0.285062	0.740449	0.82519	0.956572	0.43489	0.5027	0.330853	0.536676	0.339936	0.328651	0.559043	0.39069	0.31922	0.950138	0.36247	0.430818	0.768824	0.585127	0.484848	0.532749	0.511597	0.326299	0.586346	0.269658
LIMS1	3.38135	3.3564	2.67626	3.46262	2.5045	3.16123	2.92192	2.98591	3.77345	3.76544	2.73373	2.91288	3.08555	2.95855	3.10173	2.80252	3.52208	2.95144	3.31794	3.31565	2.89238	3.25518	3.32429	2.87883	2.59688	3.29764	1.42305	2.21464	2.34464	3.74483	3.549	3.35491	3.41176	4.19032	5.66178	3.79123	2.25519	4.07173	1.53833	2.70266	1.61485	1.59916	2.46734	3.64488	4.10376	3.45746	4.94602	3.919	4.47414
AKT1	4.11684	4.12193	5.05604	4.15414	4.7512	4.01308	4.80796	4.87388	4.046	4.17209	4.69571	5.97825	4.28493	4.56825	5.11841	4.70934	4.30769	4.11571	4.643	4.29468	4.65056	4.37159	4.50905	4.59689	4.47915	4.67512	3.65745	4.54759	3.83467	4.45788	4.08497	4.40326	4.22657	4.29546	3.94165	4.25176	4.43727	4.97002	3.57085	4.43325	3.37603	4.26358	4.46414	4.80399	4.07189	4.24056	4.66892	4.44857	4.01646
VIM	7.01996	6.12751	6.21125	6.90877	4.77022	5.68262	5.52726	5.7086	6.84851	7.11231	6.0563	7.51162	6.41874	5.42164	5.50465	5.64229	6.36918	4.5776	5.40049	6.97552	5.41144	6.05795	6.01671	5.21967	5.68424	5.56727	5.85495	4.58164	4.66194	4.38739	5.66701	7.37135	5.51792	6.09035	6.32253	6.48031	5.51328	5.31867	5.67944	5.52831	4.76318	6.44011	3.84007	5.44884	4.8399	7.39496	5.88255	5.15952	6.39439
HLA-G	0.218188	0.877266	2.02462	1.22018	1.92456	0.151733	1.11135	1.51907	1.35607	1.23711	0.605815	2.69753	1.30844	1.65957	1.88233	1.11854	1.30427	0.940221	2.11297	1.16645	2.14946	1.67139	1.55005	1.05106	1.76384	1.18151	2.89699	0.943987	0.761172	1.94913	0.802608	0.534136	1.92377	1.46115	0.201332	1.08546	2.04489	1.96325	0.912849	1.28446	1.02298	1.1497	2.3195	1.12621	0.425656	1.06781	1.12267	0.326376	0.795756
NFKBIB	3.85702	2.76783	3.7722	2.58727	3.87664	2.81546	3.30911	3.04781	3.22441	3.4319	3.76998	4.26431	3.54837	3.88763	3.74915	3.13521	3.59257	3.74931	3.67159	3.39616	3.81165	3.00455	3.30537	3.26879	3.33953	3.363	4.22242	3.27263	3.49494	3.23568	3.46558	3.51603	3.35537	2.98129	2.63537	3.22887	3.40226	4.52065	4.06899	3.4853	3.1822	3.9428	3.32765	2.85032	3.94073	3.31598	2.78879	2.48952	3.07553
IL1B	0.814993	1.16204	2.54776	0.680962	0.152819	0.57695	0.290401	0.173554	0.0667762	0.143603	1.29863	0.202062	0.321265	0.602158	0.180195	0.217191	0.508336	0.350296	0.989	0.711803	0.31713	1.18697	1.10609	0.99284	1.37395	0.233868	0.340705	0.180102	0.0632198	0.0695324	0.0685111	0.369164	0.514373	0.47142	0.433594	0.240532	0.346754	0.307239	0.532894	0.123809	0.19778	0.548579	0.215574	0.398904	0.176684	0.399686	0.756438	0.277772	0.513151
TNFRSF10A	1.33809	1.34574	2.04046	1.75842	1.99262	2.13218	1.73773	0.790144	0.772515	1.23871	1.88651	2.42817	1.34917	2.82641	1.93239	0.85749	0.972018	1.8984	1.49105	1.72735	0.939774	2.24839	2.16268	1.02768	1.23662	1.71616	0.484638	1.14996	0.9676	1.39604	1.82385	1.29786	2.08781	1.71773	1.64954	1.2622	1.39383	1.43279	0.887269	1.26208	0.12333	1.12351	1.71614	1.65163	1.18219	1.65574	1.27113	1.4638	1.24478
ISG20	1.64043	0.897451	2.21795	0.691718	0.828016	0.900583	0.752998	1.03669	0.715815	2.58088	1.63969	2.91168	1.33299	1.55494	1.12084	0.916927	0.728434	1.03798	1.05867	1.79016	2.48014	1.17783	1.5761	0.804344	1.98003	0.815895	2.82788	0.347383	1.48156	2.86249	1.23067	0.957171	1.60953	0.863379	0.620939	0.889416	1.92446	2.70372	1.4091	1.0523	0.878873	2.78948	0.716	1.36288	2.76116	1.10925	2.54801	1.42893	0.33451
PPP3CC	2.88191	2.46016	2.41474	2.79814	2.33126	2.32843	2.33578	3.10188	2.36773	2.37016	2.592	2.37725	2.94295	3.43606	2.44273	2.51748	2.00165	2.04899	2.48986	2.6892	2.50557	2.9947	2.90912	2.69203	2.24486	2.45541	1.73845	2.38997	2.76648	2.67325	2.54541	2.62958	2.67017	2.96217	2.15075	2.16866	2.90798	2.57776	2.44067	2.02442	2.48547	2.43977	2.10032	2.10658	2.57271	3.03644	2.2452	2.35072	2.19285
MASP1	2.77161	1.89657	1.6441	3.56543	0.81924	2.85823	2.05281	2.30707	1.69847	0.758103	2.18679	0.982888	1.66034	0.883106	0.99592	1.15902	1.02364	0.764438	1.51458	2.48616	1.43003	2.87017	3.5828	2.36901	1.46264	1.25295	0.429622	0.290459	0.376918	0.425086	1.38307	3.1018	1.41467	2.0504	0.719329	2.27756	1.63027	1.1947	0.798316	0.866642	0.689804	1.79385	0.485474	1.36919	0.358843	3.88122	1.31378	0.21998	3.51376
OSMR	2.49166	2.65898	2.95794	3.20251	2.43142	3.12863	3.19566	2.08678	2.09116	2.81028	3.29747	3.22234	3.04796	2.97738	2.25666	2.51037	2.74622	3.21685	2.96002	3.24873	2.23353	3.28096	3.47497	2.40342	2.60423	3.20199	1.33289	2.16841	1.23266	2.05994	2.42977	3.06886	2.44912	2.41117	3.45651	2.81049	2.0229	2.41856	1.61396	2.26939	1.00568	2.01759	2.67128	2.29028	1.21242	2.79411	3.10058	1.86227	2.95701
ADRM1	5.72931	5.42846	5.52413	4.94317	5.61474	4.71686	5.70428	5.74388	5.6061	6.08109	5.52429	6.06594	5.10149	6.11566	6.27491	5.33391	5.44434	5.31489	5.87998	5.57755	6.1488	4.97922	5.69562	4.97682	5.26034	5.26534	6.39205	6.01019	5.94136	5.10059	5.98312	5.67619	5.61059	5.24334	4.72799	5.32619	5.51595	5.98072	6.1964	5.68183	5.52779	6.38548	5.35056	6.01459	5.59211	5.31982	5.39615	5.60771	4.95351
CIITA	0.850735	0.814556	1.57371	0.678838	0.747044	1.19895	0.809824	0.908756	0.956442	0.65136	1.20085	0.80561	1.11929	1.41685	0.993398	0.686915	1.29214	0.655012	0.866088	1.20959	0.699456	0.897022	1.40772	0.570296	1.40068	0.881021	0.662428	0.50962	0.389923	0.369219	0.386288	0.416749	1.04949	1.10801	0.548204	0.829084	0.625519	0.847309	0.51674	0.791979	0.368476	0.836015	0.366653	1.31256	0.622457	0.913054	1.04244	0.343478	0.856844
PSMC4	5.36023	5.13302	5.23494	5.03977	5.23153	4.8029	5.35905	5.39178	5.02535	5.14212	5.19547	5.85456	4.97824	5.84334	5.84537	5.49158	5.00472	5.84112	5.80216	5.22502	5.63049	5.07182	5.28712	5.20258	5.24065	5.18256	5.78578	5.8981	5.80064	4.94015	5.32278	5.37186	5.39479	4.80819	4.63902	4.9354	5.24834	5.92186	5.60543	5.5473	5.07805	5.30747	5.54066	4.96243	4.87065	5.05044	4.80319	5.01792	4.85094
RORA	0.709181	1.04901	1.0432	1.21764	0.931171	1.24461	0.989023	0.895935	0.998882	1.46298	1.05889	0.859743	1.1696	1.05653	0.797704	1.01321	0.915495	1.20895	0.711982	1.00625	0.571426	1.67026	1.13392	1.13049	0.969777	0.778685	0.369735	0.640426	0.382776	0.955025	0.902841	0.892368	0.702838	1.13434	2.09808	0.816422	0.785408	0.453489	0.349362	0.831429	0.341373	0.475364	0.838833	0.712341	0.746749	1.24493	1.05693	0.678803	1.00854
RORC	3.56431	3.86447	3.18885	3.59494	3.27477	3.83153	4.02487	4.37006	0.879944	3.71929	3.5759	4.48926	3.63585	1.46641	2.50893	3.11465	2.16276	4.11634	3.24057	2.83933	3.28747	3.18843	3.64977	3.51451	3.90663	4.14011	3.86656	3.95115	4.46086	3.4987	4.06348	3.48028	4.35213	2.60508	3.22214	4.22479	4.10257	3.85201	4.42251	4.68808	3.95647	3.0731	4.83118	3.69283	3.90166	3.15704	3.03834	4.4444	2.53996
DEFB1	0.322982	0.598793	3.42762	2.0988	3.14904	2.34778	1.4366	2.68562	2.34074	3.17478	4.00189	3.11487	3.89214	2.86184	1.72721	3.31391	1.81944	0.752425	2.1142	0	3.16379	1.83863	3.02007	2.83735	1.35447	1.99537	2.47502	1.44488	1.07874	2.43226	0.0942364	2.5748	2.44151	0.701146	0.634458	2.52395	4.96747	2.38147	4.44934	0.817018	4.6578	6.02041	0.40486	1.29526	0	3.679	0.857392	0.233345	2.8916
NRG1	0.0480694	0.056303	0.352951	0.144346	0.121413	0.539723	0.131313	0.120808	0.150629	0.059087	0.589709	0.060567	0.988112	0.128226	0.118946	0.138148	0.108914	0.0967105	0.210089	0.193657	0.0920017	0.462596	0.844726	0.142417	0.152987	0.221385	0.0370316	0.042672	0.0175552	0.105555	0.0365166	0.374085	0.159728	0.159148	0.0869914	0.0845606	0.508009	0.146875	0.0803085	0.0710916	0.0271852	0.148452	0.0325003	0.0917253	0.0182307	0.482795	0.18742	0.0351918	0.338374
PGR	0.580368	0.765714	0.771428	1.28658	0.318159	1.0986	0.493203	0.322496	0.388503	0.631145	0.697755	0.309542	1.00858	0.219142	0.294298	0.524526	0.539039	0.331938	0.395303	1.40653	0.338632	1.30176	0.902353	0.502987	1.46177	0.420923	0.0491257	0.0464796	0.0408119	0.138977	0.402528	1.39764	0.412338	0.713735	0.690038	0.871606	0.503819	0.180892	0.126701	0.169427	0.0334598	0.43609	0.156605	0.272695	0.164103	1.2881	0.567222	0.0707425	1.57805
FGF7	1.19307	0.644621	0.823828	1.71637	0.275048	1.43931	0.508277	0.412187	0.815669	1.44683	0.958559	0.787899	1.45419	0.528941	0.63863	0.515507	1.67048	0.688875	0.683908	2.47925	0.923272	2.25245	1.64978	0.872062	0.771519	0.531984	0.11055	0.0420486	0.106198	0.360843	0.765157	1.75416	0.601667	1.5353	1.93038	1.49925	0.673752	0.541926	0.344262	0.159899	3.8325	1.37418	0.162072	0.508461	0.865766	2.3526	3.08526	0.29749	1.24147
HBEGF	2.88718	3.5009	3.69022	2.38941	1.97196	2.81535	2.17185	2.11357	1.52766	2.81162	3.53396	1.53822	2.04322	1.8012	1.03448	2.03747	2.11084	2.06436	2.16363	2.96755	1.95236	3.00077	3.9797	2.51616	2.06324	2.34413	1.71102	1.11656	0.985736	2.88529	1.59312	3.37725	2.82102	2.55008	2.48485	1.98612	2.25621	1.32984	3.1561	1.03255	3.06521	2.5645	1.77284	1.26184	2.7644	3.1257	3.93274	1.80264	2.1477
PRDX1	7.14647	6.55907	7.13189	7.19714	7.10151	6.24749	6.81882	6.60909	7.24706	7.48736	6.90248	6.5904	6.91143	8.22254	7.5591	6.95037	7.33062	8.03303	6.99476	7.11159	7.26847	6.94338	6.94774	6.69605	6.31871	6.48969	6.89327	6.76834	6.61869	7.12432	7.04752	7.0592	6.83885	6.81507	7.41837	6.85259	7.1551	8.03051	7.40604	7.06345	7.33737	7.61408	6.55396	7.34492	7.57898	6.82998	6.92358	6.56282	6.45874
RABEP2	4.3175	4.33466	5.08413	3.92124	4.5692	3.99611	4.97865	3.86337	5.01287	4.65719	5.18486	4.82238	4.31494	4.23746	5.04649	4.65241	4.80729	5.06374	4.49398	4.26401	5.5482	4.3243	4.05055	3.9348	4.95198	4.58874	5.51074	5.49312	5.28061	5.55142	4.91673	4.45834	4.31023	4.97084	3.38735	3.87069	4.82343	5.00455	5.24093	5.21535	4.90119	5.30802	4.83617	5.11323	5.6935	4.99589	4.59565	4.3614	3.73943
CYR61	7.41399	7.61862	7.4459	5.97258	5.96641	5.54633	5.28664	4.90387	4.83801	5.8675	5.82855	4.45318	6.37892	4.87251	4.34244	3.7956	5.03258	4.74345	5.97903	8.45318	4.35897	6.24767	7.10875	7.21204	5.38216	5.06055	3.93441	3.51693	3.24248	4.74346	4.42143	7.72585	6.7052	5.67865	6.11536	6.94123	5.02457	4.89275	6.50892	2.80659	3.60253	5.47707	5.63401	5.37879	4.6806	6.06828	7.48177	4.28442	7.05915
GCG	0	1.28314	0.582948	0	0.00868575	0.1368	0.401369	0.246747	0	0.0298193	0.104885	0.0715823	0.102921	0.0481403	0.0224554	0.100426	0.378268	0.604988	0.207145	0.289418	1.16171	0.0593542	2.60769	0.317525	0.149975	0	0.542553	0.0738024	0.323966	0.132332	0.477153	0.0666434	1.07808	0.15688	0	0.546367	0.245461	0.0567945	0.0386699	0.454663	0.0143985	0.228291	0.332844	0.330384	3.21413	0.0263066	0.0347558	0.0980305	0.015003
PLXNB3	1.63157	2.91945	2.82083	2.30567	3.20772	2.92813	3.46237	2.67434	3.05855	2.12013	2.88126	3.04275	2.76888	3.43662	2.93502	2.42731	3.37689	2.87256	3.6663	3.04016	2.83847	2.84579	3.0952	3.47017	1.8723	3.12866	0.47604	3.4708	1.33194	2.23119	2.72299	2.44983	2.23927	2.9272	2.60072	2.26902	2.01966	2.11078	1.26149	3.09171	0.506175	1.27977	3.75815	3.86402	1.91821	2.04218	3.77849	3.22948	2.20173
KDR	1.37108	2.32124	3.08876	3.57369	1.42658	3.21037	3.17017	1.86549	2.5758	1.5239	3.48292	1.79638	3.15832	1.8159	1.8199	4.15897	1.93013	1.20609	1.95903	2.34931	1.14326	3.21106	2.43183	0.990674	3.27842	3.19561	0.265856	1.03927	0.540258	1.34062	2.37171	2.61245	1.52721	2.69337	3.01891	2.55995	2.14057	1.50204	0.595614	1.73183	0.247851	1.20031	0.747601	1.44914	1.47582	3.60263	2.2659	2.74038	2.77327
ADM	4.3105	2.29216	2.9551	2.09335	3.36782	1.18868	2.24507	1.4911	1.54382	3.51435	2.18716	3.83698	1.97767	2.7829	1.50195	1.34423	1.17753	2.00793	3.82806	2.48755	2.03268	1.41417	2.5536	2.02633	2.98139	0.961246	2.2803	2.88122	1.52151	2.03824	1.50186	2.79684	4.15016	0.904019	2.31693	2.2194	2.01066	3.0913	3.53913	1.21841	0.526509	1.61484	3.56684	2.84747	1.34313	1.51525	1.90617	2.34206	1.32516
NR3C1	2.06176	2.76364	2.48918	2.95653	2.47689	3.26669	4.06254	2.54419	1.56115	2.30385	2.89472	2.66588	3.16426	2.01858	2.26203	2.74335	2.01915	2.69129	2.94135	2.70932	1.2853	3.21613	3.21139	2.37252	3.1308	3.70514	0.768301	1.73465	0.937185	1.94332	2.06717	2.14362	2.94104	2.17964	3.04175	2.49527	2.72965	2.63478	1.61562	2.34632	0.819535	1.75529	1.9985	1.54825	1.63002	3.173	2.14485	1.17603	2.26811
NOV	3.98821	3.76672	2.4347	4.28648	5.65864	3.33726	4.312	6.14327	2.70972	4.08759	2.97338	3.8609	2.89337	2.65318	5.47899	2.96515	3.95955	3.31817	3.52486	3.53642	1.88732	2.30238	4.53245	3.51225	3.47723	3.30411	0.703169	4.75811	2.65157	4.42405	3.8927	4.13338	4.43213	2.32751	3.74553	4.42519	4.42824	4.21486	4.54742	2.41499	1.96756	2.25981	2.82434	2.90714	1.06256	2.20896	1.40469	1.45543	4.84847
PTGER4	1.53682	1.21687	1.50393	1.87711	2.60584	1.77048	2.63154	2.43532	0.791863	1.15515	2.7648	0.870012	2.0188	1.61214	1.13476	1.56476	1.95995	3.52314	1.15479	1.95626	0.516459	1.48946	1.97328	0.88131	2.22392	1.004	0.263958	0.560177	0.46394	1.39803	1.04	1.40511	0.885914	1.30971	1.19452	1.08552	0.951051	0.638327	1.10895	1.16274	0.446436	0.763322	1.5112	1.11584	0.634872	2.33718	1.92849	1.3605	1.58351
PDGFRB	4.39125	4.19078	4.26834	4.1901	2.86457	3.88843	3.90461	3.89571	4.19729	5.18153	4.22405	3.82891	3.87634	3.74702	3.57251	4.10299	4.53581	3.22209	4.11325	4.87949	3.01195	4.18836	3.95198	2.95122	3.77103	3.66809	2.02517	1.46622	1.46731	1.74449	3.18822	4.25108	3.27764	3.67907	4.70315	4.71706	2.80832	2.85599	2.54366	2.35762	1.71421	3.37507	2.02722	3.70121	2.6056	4.29971	3.97203	3.11638	4.54437
PSMD2	5.26632	5.04386	5.51176	5.10154	5.58057	4.87033	5.44105	5.51095	4.24901	5.1156	4.72761	5.81812	4.87196	6.10169	5.45003	5.42291	5.11301	5.7029	5.90203	5.05489	5.25304	5.02369	5.1188	4.93221	5.12058	5.09592	5.09442	5.34575	5.00183	4.72661	4.847	4.56355	5.13381	4.73828	4.91321	4.93246	5.10267	5.3826	5.1553	5.0702	4.62853	4.72002	5.43409	5.42392	4.48668	4.85295	5.19307	5.09135	4.75541
SDC1	4.15822	5.42681	4.73545	3.00234	5.27986	5.53308	3.45202	3.90907	5.53599	6.72677	4.67843	6.15796	5.80963	7.24671	3.83696	4.62564	4.3039	6.49824	5.99785	3.1684	3.7858	3.98981	6.37443	5.37595	4.25852	3.96749	4.21583	5.18972	6.76559	4.52291	3.41415	5.06603	4.30989	4.47949	6.18914	4.81833	5.39937	5.27615	5.26298	5.62939	4.51629	5.94167	4.62059	5.21716	3.1332	5.37155	6.39261	4.70797	4.92576
WFDC2	2.4491	1.97126	4.95763	2.82687	3.59541	5.9663	2.80431	3.86464	3.94799	3.772	5.79105	1.79081	6.19207	3.15762	3.30946	4.48525	3.18682	2.31903	4.55969	2.6322	5.9741	3.94141	6.10609	4.56667	5.80932	4.70499	5.65113	2.7298	2.0453	3.31812	1.76753	3.70601	3.24411	2.37926	0.277715	4.48543	5.56103	3.13593	4.65692	2.01749	4.05391	6.53786	1.40239	2.52039	0.297862	4.94397	2.7799	0.638408	3.62936
SOCS3	5.67668	4.83215	6.19635	4.18475	2.95882	4.64081	3.2841	2.23556	2.50946	2.73783	5.87608	3.56338	4.48814	3.4266	2.96599	2.59225	3.21773	3.10746	4.97319	5.59727	4.14646	4.78004	6.46035	3.67202	4.815	3.92117	2.72525	0.923619	1.33444	1.26594	2.17154	6.97164	4.55053	4.05155	4.95026	3.54639	2.75458	2.205	4.15	0.852349	1.3653	3.85442	3.6595	2.66026	2.12487	4.43167	5.47527	4.09755	4.23106
PDGFD	0.9385	2.006	2.39109	2.16314	1.23362	2.42241	2.21217	1.56269	1.93328	1.88956	2.85693	1.10936	2.38413	1.54852	1.25243	3.08635	1.46079	1.45084	1.36222	1.64628	1.19647	2.43419	2.51277	1.53358	2.35512	2.59623	0.653567	0.842337	0.503047	1.26694	1.70996	3.14184	1.27572	1.81734	2.24935	2.25132	2.12342	1.17991	0.987667	1.13953	0.551712	1.41641	0.773873	1.42153	1.61665	2.79302	1.70499	1.84794	3.01496
CALCRL	1.60126	2.51757	2.69146	2.87346	1.22772	2.41358	2.42103	1.52614	1.92107	1.38437	3.41521	1.7105	2.76163	1.36991	1.58446	2.6759	2.01586	1.13122	1.40727	2.02971	0.704284	2.34396	2.37938	1.42378	2.394	2.86352	0.332128	0.540467	0.392045	0.664215	1.66795	1.87418	1.63865	1.77319	3.16419	1.63354	1.41388	1.21136	0.419797	1.19694	0.199224	0.88174	0.669836	1.25813	1.10673	2.5946	1.88624	2.0745	2.08714
F2R	3.63407	3.32574	2.75956	4.39997	2.41567	3.5132	3.56842	3.64922	3.44291	5.20525	3.05132	3.42162	2.65197	3.79537	3.67978	3.24844	4.6341	3.46156	3.78458	4.41763	1.75592	3.01747	2.5714	3.1674	2.86451	2.86384	1.05612	1.44654	1.76751	1.44613	4.12799	3.53437	4.11062	3.44803	5.34966	3.78215	1.97415	2.76858	1.45332	2.50757	1.66577	2.42849	3.40044	4.12858	2.51223	3.68258	2.89376	2.61962	3.8925
NRG2	0.0962485	0.218114	0.327796	0.332657	0.248721	0.94631	0.236001	0.479252	0.360564	0.254601	0.622765	0.0877095	1.57383	0.237797	0.226291	0.3375	0.0841322	0.0713236	0.194776	0.350593	0.370732	0.795017	1.24981	0.263383	0.400995	0.405135	0.0998728	0.115239	0.0364242	0.183052	0.0962667	0.362147	0.204672	0.424305	0.0369761	0.307702	1.04797	0.234748	0.106368	0.210737	0.159026	0.493064	0.0538984	0.137687	0.0182756	0.936199	0.152637	0.0739608	0.629037
TANK	2.28381	2.54262	2.50355	2.69373	2.25074	2.59254	2.31417	2.43486	2.38934	2.30727	2.41039	2.36348	2.43445	2.56808	2.58176	2.73009	2.50573	2.06627	2.18088	2.59473	1.97473	2.68353	2.78907	2.91551	2.51864	2.52651	0.684483	2.35683	1.88155	2.58017	1.91464	2.42858	2.62844	2.51784	2.65905	2.20931	1.97095	2.60527	1.93817	2.52251	1.19914	1.36575	2.56386	2.53564	2.33887	2.49401	2.24014	2.40855	2.57859
RELA	4.44917	4.5327	4.39288	4.20493	4.53995	4.45456	4.62871	4.51653	4.07013	4.19038	4.4118	4.80527	4.17379	4.55778	4.79103	4.51207	4.84438	6.01892	5.24304	4.31014	4.50925	4.08762	4.68117	5.002	4.34011	4.56288	4.17479	5.04738	4.5279	4.61024	4.8779	4.52756	5.29969	4.41134	4.24238	4.80278	4.56059	4.65303	4.69437	4.89868	4.19061	4.23807	4.8183	4.89702	4.24364	4.42999	3.99213	4.6176	4.49421
JUND	8.4698	7.03359	6.91114	5.89981	6.97864	6.3603	6.40312	6.87173	6.93752	5.97787	6.488	7.11442	6.88463	6.26961	7.08109	6.12307	5.81091	5.75054	7.06885	7.42292	6.49357	6.06768	7.44024	6.99433	6.79149	6.40159	7.38345	6.03051	6.94147	6.13411	6.4559	7.90482	6.92901	6.67594	5.58082	6.23108	6.84871	6.8571	8.27389	6.3301	7.88736	7.31613	7.1767	6.29533	7.2689	6.93671	6.61509	6.97147	6.53233
C3AR1	2.60602	2.35276	2.59762	2.27614	1.3856	1.80205	2.0484	2.47978	2.64338	2.67884	2.31383	1.54361	2.24926	2.5026	2.32624	1.76837	2.93093	1.46577	2.26643	2.11255	1.41564	2.18228	1.99731	1.95067	2.48657	1.8202	1.37452	0.868738	0.938057	1.37552	1.19762	1.358	1.58854	2.10058	2.12579	2.99007	1.76307	1.46336	1.80283	1.36529	1.43115	1.96699	1.07516	1.93304	1.0621	2.06498	1.69738	1.02626	2.013
VAV2	3.92374	4.28123	3.91575	3.48445	4.38362	3.65663	3.41445	4.56857	3.86184	4.13925	4.40004	4.01389	3.29492	4.05188	4.66484	3.62315	3.60054	3.68013	4.03867	3.41378	3.23377	3.74888	3.387	3.94365	3.54736	3.75298	2.59295	4.41906	3.99104	4.02933	3.64482	3.1328	3.51485	4.31467	4.72905	3.42081	3.21209	3.68964	3.20965	4.2378	3.05132	3.33632	4.37437	4.42119	4.05462	3.3748	4.11816	4.37561	3.82166
PDGFB	2.31794	2.27701	2.82271	2.03591	2.17457	2.26823	2.48857	2.01383	2.19779	2.68432	2.625	1.61647	2.31199	2.47203	2.12436	3.35893	2.07321	1.84166	2.6099	2.18557	1.63259	1.96831	2.22915	2.37198	2.36016	2.59464	1.49809	1.63164	1.31812	1.86271	1.84661	2.52557	2.11264	2.11564	2.31558	2.23105	1.91764	2.01775	1.51997	1.46042	0.839456	2.11244	0.961243	2.47964	2.09458	2.3651	2.58462	2.44068	1.97301
BRAF	1.79701	2.847	2.25397	2.47536	3.06685	2.80723	2.77054	2.39595	2.66152	2.49797	2.31524	2.11825	2.26383	2.43776	2.48153	2.46218	2.76711	3.06159	2.51783	2.09167	1.88235	2.58534	2.62074	2.70299	2.26541	2.73353	1.19602	2.52971	2.27935	2.45874	2.59077	2.46457	2.46944	2.97517	2.53578	1.97165	2.12605	1.59996	1.75621	2.51154	1.65628	1.63384	2.69747	2.66382	2.51915	2.30936	2.99048	2.55556	2.91201
FGF14	0.0830777	0.139177	0.0918718	0.11987	0.0328739	0.0728148	0.0440677	0.0855942	0.1634	0.664607	0.0675955	0.175599	0.05893	0.0921129	0.0425541	0.0477781	0.327296	0.0703167	0.0736224	0.223358	0.0253158	0.048724	0.0628192	0.0825275	0.0374741	0.0388713	0.072279	0.0112165	0.0686268	0.0277817	0.143712	0.173404	0.126158	0.0207601	0.35296	0.127367	0.0298626	0.0590714	0.0664404	0.0376833	0.111092	0.0914438	0.032114	0.140408	0.178773	0.0318851	0.137654	0.0504357	0.0961476
THBS1	5.12272	4.72414	5.20441	4.39928	3.66113	4.28006	3.99675	3.73105	3.35231	5.07111	5.09654	3.9769	4.00972	5.47403	3.66951	3.81372	4.55595	4.88593	6.3669	5.56801	3.17479	5.24867	5.88025	4.86633	3.63834	3.38731	1.39009	1.66151	0.936337	1.38796	4.13856	6.53775	4.84722	2.74703	5.64297	4.40293	2.46531	2.98062	2.58814	2.42741	0.856348	2.3179	3.19053	3.20262	2.22773	4.76985	6.05011	3.8426	4.9274
RFXANK	4.43773	3.9723	3.89633	3.83103	3.71079	3.70188	3.84842	4.34133	4.56274	4.61596	4.2976	4.37631	4.05407	4.15281	4.21781	3.97964	4.3117	3.74848	4.24009	4.10275	4.93606	3.34411	4.18394	3.80558	4.6094	4.11797	5.84713	4.33676	5.61991	4.46855	4.52032	4.42895	4.47079	4.36941	3.61075	4.31253	4.63425	4.42617	5.5078	4.46104	5.8221	5.62058	4.124	4.54791	4.78665	4.36595	4.24661	4.94326	4.18561
NFYC	3.01717	3.20104	3.17152	3.07536	2.96629	3.32147	3.15877	3.57194	2.92115	3.32251	3.39263	2.73399	3.18835	2.88939	3.37395	3.41699	3.06424	3.16829	3.17492	3.37665	3.24367	3.01741	3.5761	3.22329	3.45828	3.52618	2.85545	3.19605	2.81117	3.62857	3.53528	3.16817	3.06452	3.1153	2.88866	3.2984	3.37408	3.84687	3.09924	3.46743	3.07818	3.20813	3.20168	3.28482	3.38786	3.25753	2.88209	3.22222	3.07987
IL10RB	4.48574	3.86867	4.13659	3.90208	3.69243	4.28489	3.1659	3.41164	4.55929	4.25765	4.24404	4.07585	4.22318	4.69344	3.37053	3.78005	4.23273	3.83816	4.57341	4.096	5.00495	3.62912	4.29349	5.00355	4.13409	3.33027	4.59442	4.04008	4.72857	3.99947	3.8699	3.96827	4.00828	3.73995	4.32333	3.78068	4.34777	3.84993	4.50031	3.67578	3.28526	4.64105	4.34928	4.25043	4.24706	3.87897	4.66989	4.08491	3.57915
PAK1	2.0369	3.29614	2.13258	2.34252	3.2899	3.49042	3.3047	3.15651	3.0378	2.70226	2.24497	2.83129	3.026	3.82025	2.61029	2.77352	2.87619	1.3421	3.41551	2.60131	3.17562	2.46705	3.68819	3.81855	2.8419	3.35408	1.92987	3.49899	3.10364	2.45275	2.31862	2.67525	2.97765	3.48417	2.83181	2.83541	3.15665	2.63314	2.54898	3.21841	0.796919	2.39025	2.93827	2.12327	1.29812	3.44561	1.49111	3.40005	3.65023
RASGRP3	0.675937	0.688787	0.695154	0.66875	0.29195	0.623065	0.633134	0.458143	0.595686	0.323188	0.931031	0.635381	0.743924	0.524619	0.545686	1.18744	0.58007	0.294716	0.318594	0.803242	0.429121	0.514962	0.476366	0.372151	0.933608	0.7406	0.206208	0.217346	0.148098	0.241455	0.32144	0.404204	0.504145	0.591404	0.870681	0.485202	0.288066	0.341685	0.213406	0.218785	0.101943	0.392731	0.306587	0.36338	0.224584	0.893222	0.670441	0.71175	0.559306
KITLG	1.68351	2.04904	2.31515	2.77853	1.30595	2.77121	4.35278	1.5382	1.22001	1.57771	2.67149	1.07887	3.43647	1.41149	1.44377	2.84313	1.88767	1.14818	1.80007	2.75271	1.41874	3.01101	2.96015	2.12017	3.09196	3.63915	0.534689	1.16644	0.647429	1.43744	1.40149	1.98747	1.40504	2.30008	2.01799	2.61613	1.926	1.15861	0.888874	0.855624	0.701597	0.984818	0.972947	1.1784	2.04584	2.97679	2.03777	1.68319	2.01752
NR4A3	2.66569	2.26805	2.40174	0.455538	2.37106	1.04229	0.437068	1.69464	0.238819	0.329521	1.71537	0.753518	0.480125	0.448168	0.677135	1.05198	0.194838	0.688479	0.518514	2.14692	1.04323	2.72055	3.61391	1.6029	0.3637	0.862576	0.291498	0.428495	0.0821201	0.180354	1.21737	3.56731	1.15015	0.459492	1.66227	0.287436	0.250133	0.235229	2.60252	1.45617	2.1577	0.310125	2.21263	0.290121	0.333531	2.95318	2.86467	0.513504	0.724281
TNC	3.81062	1.6699	4.08129	3.09562	2.29756	4.46594	3.29052	2.60775	3.76947	5.80043	3.67004	2.90609	4.70279	3.58427	3.11096	3.35024	3.98427	2.60703	4.54915	3.43436	3.1265	3.99901	4.11352	3.50936	3.10338	3.24688	1.2106	1.38118	1.13866	2.39441	2.80397	4.98132	3.16458	2.05251	3.35955	3.94231	3.50654	3.41878	1.96364	2.00181	0.959157	3.13779	1.47798	2.96149	1.22988	4.90264	4.43236	4.9577	3.12166
PTGFR	0.159676	2.69249	0.124742	0.55367	0.618345	1.68927	1.09376	1.39323	0.449517	0.0597707	0.189045	0.254818	0.258914	0.0819087	1.25224	1.58191	2.33968	0.812856	0.396475	1.32704	0.0548509	0.822646	1.38298	1.58236	0.0364718	0.208437	0.0179165	1.57808	0.062301	0.13926	1.49952	2.32821	0.609893	1.19884	0.208617	0.557233	0.69167	0.0480771	0.366115	1.82442	0	0.114332	0.12598	1.22914	0.966018	0.974094	0.250136	1.3731	3.53242
PAK3	0.355173	0.185382	0.464844	0.270408	0.0936898	0.482145	0.161008	0.135335	0.530543	0.192333	0.35315	0.142756	0.944338	0.572375	0.0740273	0.329671	0.166118	0.124916	0.161686	0.743134	0.276321	0.629663	0.592459	0.229592	0.310259	0.300282	0.0285602	0.0492309	0.0224606	0.103158	0.199249	0.788243	0.153039	0.249205	0.272232	0.483234	0.506642	0.0909349	0.181615	0.213799	0.084563	0.164841	0.095465	0.102563	0.0279433	0.98062	0.36918	0.0405168	0.604312
MET	0.902253	1.74012	2.78122	2.62413	1.5403	2.91257	1.84723	1.58979	1.67022	2.17399	2.77196	1.28541	2.61836	1.70278	1.72741	1.44296	1.83289	1.16434	1.51659	1.79077	0.925747	2.19436	3.0105	1.71422	2.18017	2.41032	0.456707	0.685003	0.590429	1.02838	1.11795	2.04083	1.69334	1.15171	2.07351	2.04232	2.06654	1.33108	1.11563	0.763082	0.545163	2.06157	0.722642	1.29767	0.461069	1.83883	1.42885	0.544964	2.60825
PRDX2	6.95922	7.10528	6.8706	6.90763	7.01578	6.71406	7.39868	7.39712	7.04275	6.92517	6.63274	7.25206	6.58814	7.68246	7.2989	7.20942	6.88463	5.81553	7.50504	7.00402	7.71183	6.78526	6.67778	6.89095	6.83838	6.8834	7.68349	7.5251	7.88902	6.8805	7.35837	6.96352	7.05678	6.75408	5.64105	7.32028	7.02153	7.4417	7.7424	7.17601	7.68788	7.5005	7.03859	6.85072	5.89623	6.75404	6.54246	8.03378	6.85471
RAC1	6.73452	6.40428	6.13494	6.5757	6.04559	6.04594	6.28904	6.71505	6.63795	7.32493	6.67127	6.65761	6.23843	6.40764	6.42738	6.36341	6.55427	6.82867	6.41703	6.42737	6.39178	6.29319	6.46194	6.98579	6.30648	6.17981	6.40602	6.1339	7.53081	6.22879	6.702	6.67762	6.54898	6.32915	6.52008	6.34366	6.60299	6.7751	6.48139	6.46656	6.0822	6.71865	6.405	6.47686	7.00285	6.38924	6.89461	6.39117	6.30494
UBXN1	5.92437	4.96217	5.05185	4.80005	4.95029	5.0096	4.77779	6.00092	5.46119	5.69037	5.43124	5.38302	5.22152	4.66606	5.15309	5.22985	5.44614	4.96846	5.25689	5.4333	5.76092	4.80138	5.23687	5.48228	5.37781	5.29819	6.56228	5.64101	6.35803	5.96298	5.47877	5.45808	5.64381	5.26493	4.69287	6.09778	5.60583	5.47222	6.64413	5.7032	6.39562	6.55943	5.20156	5.51082	5.52259	5.10083	4.69929	5.34241	5.53611
ESR1	0.342012	1.94459	1.11429	1.09462	1.0528	1.41145	0.904694	0.610068	1.32264	1.63799	1.18972	1.10784	1.06316	0.749355	0.635611	1.02801	1.13298	0.822412	0.872576	1.45352	0.585343	1.26096	1.82598	0.774727	0.834878	0.908224	0.386121	0.279836	0.133129	0.324662	0.809036	1.72329	0.844929	0.351832	2.11791	1.45131	0.675998	0.522057	1.07303	0.383012	0.512866	1.22972	0.334942	0.813873	0.823324	0.408303	1.90588	0.635172	2.21916
PSMB8	5.62624	4.04054	4.71551	3.849	4.3104	3.9269	3.82744	5.25931	3.85696	4.04717	4.77667	6.26595	4.77131	5.65153	4.9926	3.93787	4.4175	3.84815	5.03091	4.68637	6.12608	4.23912	5.099	4.88086	5.92752	4.5772	6.84047	4.69599	4.36698	4.38407	4.03545	3.6751	5.60116	4.31114	2.35728	4.7473	4.86543	6.01009	5.74024	5.27117	2.55327	5.4626	5.44209	5.04583	3.92642	4.46008	4.68158	3.78887	3.583
FLT1	1.20982	2.22412	2.43298	2.57294	1.3443	2.52064	3.19442	1.50434	1.96069	1.8794	3.40447	1.61922	2.86389	1.53025	1.58878	4.12407	2.00578	0.850503	1.22499	1.56613	1.01531	2.82657	2.38257	0.871003	3.02056	2.76289	0.562103	0.793302	0.629478	1.00354	1.82063	2.21109	1.76044	2.30473	3.39485	1.09258	1.67307	0.891677	0.71432	1.63293	0.415603	0.985426	1.15867	1.05081	1.30943	3.5408	2.03328	2.81356	1.84906
NRP2	2.58474	1.28472	1.87699	1.88167	0.704558	1.76682	1.38384	1.47696	1.40842	4.36066	1.53166	1.35599	1.53948	1.07628	1.22934	1.52147	1.76886	0.70275	1.20818	3.26586	1.04448	1.97419	1.61232	1.41306	1.24275	1.46131	0.479479	0.197654	0.329019	0.946231	1.39377	2.82972	1.13169	1.09216	2.60892	2.15606	0.860452	0.680191	0.664366	0.606745	0.242004	0.865257	0.391794	0.96809	0.592605	1.98847	1.3723	1.26667	2.4091
CXCL16	4.26116	4.23214	4.48924	3.82322	4.08249	4.49593	4.0265	4.21242	3.9059	4.27829	4.49389	3.88663	4.30124	4.40001	4.44354	4.64362	4.314	4.15347	4.39905	3.85744	4.57597	4.20543	4.83944	3.89877	4.70622	4.59687	4.10367	3.71087	2.93259	4.20262	3.90948	3.4871	4.00375	3.68949	3.72024	4.31832	4.05379	4.32797	4.01602	3.60458	3.72274	4.66271	4.23291	3.17391	3.31478	3.76808	3.99423	3.4378	3.51604
RASGRP1	0.399091	0.730107	0.687941	0.428042	0.525806	0.557646	0.217399	0.246862	0.231931	0.218502	0.387747	0.316866	0.426298	0.824145	0.426444	0.406707	0.460877	0.222049	0.350234	0.664309	0.201393	0.685614	0.59699	0.303867	0.605277	0.285443	0.176875	0.25904	0.150483	0.423975	0.364606	0.131182	0.640943	0.551972	0.523916	0.506483	0.326705	0.666182	0.155034	0.312351	0.145385	0.460357	0.435899	0.493968	0.214952	0.409034	0.55362	0.358569	0.30728
BST2	5.36208	4.73145	4.72049	4.7131	3.64571	4.70728	4.15495	5.10066	5.36708	6.99659	5.70813	7.31592	5.72991	9.92451	4.88311	4.46387	5.70177	3.24058	4.45086	5.66367	5.60734	4.89586	5.47189	3.97181	9.83724	4.24527	7.07204	3.20246	3.89739	3.65282	4.31579	4.71772	5.31595	4.67644	3.62357	5.53183	5.40948	4.23383	6.34996	3.96458	4.36898	6.5411	3.1368	4.84701	2.99127	6.48662	8.10087	3.27413	4.67533
FOS	7.04436	8.2853	8.24494	6.83446	6.5425	8.41015	6.30944	4.94309	4.72616	4.43855	5.77298	4.82399	8.10605	6.22362	3.71295	4.89782	3.72832	4.8615	7.98115	8.61726	4.04935	6.67348	9.38763	7.84655	7.51412	7.16331	4.33773	2.99461	4.30449	4.3919	5.03592	9.08899	7.58505	7.71882	5.82368	6.25194	5.97145	4.30567	7.7872	2.40161	3.1818	5.40614	8.23126	6.33064	5.22774	6.77035	8.18355	5.05765	7.71128
TGFB2	1.66664	1.62696	2.51637	2.74679	1.31216	2.62917	1.89508	2.03976	1.62893	3.38415	2.54257	1.29724	2.58978	2.95279	2.0823	2.22727	4.33558	1.2229	1.82906	2.6803	1.12574	2.78949	2.64412	1.54492	2.08049	2.07497	0.207127	0.31409	0.141705	0.982329	3.10331	2.71612	1.94696	1.87249	3.14907	2.94295	1.30184	0.83809	0.333622	1.42389	0.365335	0.986371	0.735279	1.8156	1.35013	3.30346	3.1909	1.15528	2.79373
MDK	7.12249	6.7577	5.18158	5.88045	7.43004	5.65777	4.16614	8.15527	7.73282	6.55344	4.84048	6.12083	5.77511	7.69171	8.27691	7.20619	6.45358	5.03206	7.70005	5.44068	7.34188	4.87111	6.31392	6.93526	7.24611	5.82843	6.80754	6.47519	7.01548	4.75258	2.71987	7.68005	5.20643	7.55678	4.85866	5.16895	6.7954	4.79915	7.27011	5.81511	5.69779	6.66948	5.98442	7.31211	5.18887	6.74512	4.53945	6.44219	7.61118
HLA-E	7.42741	7.05211	7.33568	6.89055	6.52398	6.84023	6.47678	7.47829	6.96681	7.09552	7.60785	7.90183	7.63324	7.75863	7.22283	6.81994	6.93626	6.23993	6.54232	7.55085	7.34631	7.23942	7.88715	6.39205	7.6972	6.62021	8.48372	6.37337	5.62178	5.90649	6.40886	6.83949	7.37692	6.81195	5.94521	7.00676	7.40218	7.28165	7.45938	6.62335	6.08263	8.22269	6.7596	6.73275	6.42561	7.701	6.86942	5.70327	6.45108
ANGPTL2	3.84645	3.4408	3.43021	3.28329	2.80904	3.39211	4.37856	4.30382	3.01785	3.62801	3.63123	3.31249	3.72159	3.38557	3.09323	3.47629	3.47426	1.83621	3.65443	4.00494	2.27267	3.65875	3.8792	2.81729	3.34191	3.54434	1.81639	5.51823	1.85167	1.38767	2.37873	4.47784	2.84186	2.70461	3.69977	3.50369	3.38131	2.23165	5.04818	4.72928	2.34531	3.05637	2.24712	3.02156	1.6782	4.21349	2.47371	3.41896	5.14374
PROK1	1.58876	0.675641	0.277537	1.25152	0.104889	2.66544	0.189938	1.29894	0.496787	0.246454	0.900696	0.462706	3.48636	0.101167	0.116305	1.33544	0.750473	0.134658	1.3869	3.3693	1.85017	1.89067	2.63041	1.54158	1.02668	0.848297	0.672972	0.164002	0.271787	0.470512	0.194953	1.76458	0.471122	0.417216	0.336974	0.468117	1.72231	0.222978	0.455822	0.797978	0.215426	1.17251	0.285236	0.637623	0.380132	1.92236	1.53581	0.170484	3.52117
CCL2	4.86982	3.91796	6.28032	3.95842	3.33027	3.0916	2.86562	2.51613	3.22992	4.12546	7.13904	2.92658	3.83101	3.72626	2.7908	1.59113	3.58444	2.10008	4.90123	4.04076	4.00902	3.81646	5.33902	3.82655	4.44785	2.86236	3.6397	2.45154	2.30271	1.3929	1.58153	5.95711	5.03765	2.4478	3.50523	3.7529	2.57531	3.96853	4.27428	0.96469	1.46472	5.24121	3.10835	3.78529	1.16839	4.1265	4.12523	2.12173	3.37126
GRB2	4.9683	5.63988	5.18477	4.95748	5.36025	5.01023	5.00294	5.43039	4.71529	4.74573	5.11414	5.13489	5.02465	5.04135	5.27256	5.05626	5.7144	5.19094	4.52263	5.11561	4.47508	5.06033	5.01052	4.29356	5.21738	5.24102	4.42148	5.15352	4.67748	5.44899	5.13166	5.00809	4.94753	4.82976	4.8727	5.16396	5.06952	5.32069	5.00752	5.04864	4.59457	4.79707	4.99739	4.9417	4.46605	4.99629	4.79177	5.36175	4.90946
PDGFC	2.74413	1.65568	2.26291	2.84628	1.23769	2.63199	1.69486	2.41407	1.90318	3.60872	2.359	2.24859	3.10925	2.05048	1.7513	1.88398	2.69587	1.70551	2.16559	3.44617	1.6214	3.02985	3.22278	2.23271	2.34131	1.87599	0.569963	0.421381	0.836096	1.93177	2.73744	2.50617	2.25938	2.26088	3.95593	2.70277	2.42583	1.43413	1.27172	1.16951	1.35995	1.9814	1.37663	2.14568	2.73132	3.2107	2.31074	1.03229	2.75124
LTBP2	3.50342	2.89356	3.59772	3.94194	3.02949	3.38131	3.3617	2.71164	3.40865	5.29705	2.92348	3.62783	3.51336	3.7668	3.52238	2.71894	4.84469	2.85349	3.89044	4.53662	1.99784	3.56926	3.99515	2.97915	2.8484	2.95873	1.68093	1.58509	1.38654	1.64873	2.95119	4.48616	3.18007	2.88749	4.71642	3.51219	2.67273	2.79983	1.96287	2.46324	2.12188	3.053	1.8152	4.05651	2.36414	3.66455	3.15664	2.3321	5.15317
TGFBR2	3.45472	4.1705	4.46344	4.93717	3.12567	4.71918	4.03458	3.71435	4.10742	3.94554	4.60032	3.47435	4.90172	3.85514	3.43067	4.91205	4.11384	2.71413	3.58765	5.15299	3.18486	4.96597	4.81428	3.17458	4.08504	3.84558	1.14303	1.97024	1.28089	3.16185	3.70462	4.4609	3.29098	4.54744	4.9916	3.91058	3.7129	3.15248	2.02974	3.07886	1.68439	3.15443	2.94229	3.40388	2.71533	5.21043	3.80481	2.60648	4.37902
NFKBIA	6.17158	5.67608	6.06945	5.11958	5.46521	5.6505	5.6483	6.03898	5.70319	5.86823	5.89808	4.64522	6.28203	5.58226	5.3826	5.10884	5.59896	5.7791	5.84722	5.43562	5.18249	5.47366	6.08601	5.58271	5.67708	6.05184	4.59088	4.24534	5.27737	5.53155	5.32699	6.22051	6.05888	5.25141	5.47344	5.83929	5.37419	4.80214	5.14622	5.64427	5.03349	5.63648	5.21452	4.78634	5.97099	5.05947	5.01806	4.72453	5.52933
S100A11	9.24572	7.38151	8.32621	7.98861	8.44446	7.85524	8.18607	7.22948	7.95462	8.99433	8.08137	9.51325	8.24739	9.59075	8.14865	8.18209	7.74662	8.15304	9.21854	8.54933	8.89489	7.60262	8.4842	9.40975	7.92693	7.14909	9.10841	8.1464	8.27588	8.55903	8.37126	9.41507	8.67025	7.90475	8.40262	8.66651	8.57731	9.00824	8.4355	8.25047	8.90695	9.42875	7.48854	8.4103	8.55039	8.22093	7.96819	7.7041	7.41669
INHBA	2.6376	1.74796	1.77346	2.23693	1.11086	0.931082	1.58564	1.68708	1.43502	3.79971	0.907861	2.1882	0.605415	2.31328	1.78592	0.820675	3.04723	1.42884	2.02875	3.10897	0.226229	1.60329	0.810745	1.94046	0.987531	1.00377	0.252915	0.242417	0.412977	0.293716	1.87978	2.45696	1.69442	0.718405	4.64454	2.24147	0.341921	1.10398	0.513592	0.53725	0.330533	0.638696	0.735307	2.07556	1.33917	0.93998	2.23626	1.5469	3.11482
DUOX1	0.163699	0.99722	1.26394	0.428733	1.16388	2.07928	0.674338	0.722899	0.625422	0.497178	1.61915	0.413332	2.35525	0.792537	0.589893	1.30671	0.571408	0.392805	0.98987	0.252791	1.03943	1.44798	3.14935	1.35841	1.20494	1.0537	0.331347	1.15354	0.297404	0.650723	0.324493	0.984211	0.877568	0.944959	0.352981	0.571964	2.05138	0.46664	0.954234	0.826832	0.474847	1.84787	0.792924	0.953623	0.0602402	2.51425	0.57349	0.476835	1.57667
IL1A	0.063743	0	0.104558	0.0134319	0.0194499	0.0466676	0.00850043	0	0	0	0.040189	0.0272329	0.0149089	0	0.0126609	0.0178707	0.0166636	0.0220584	0.0337392	0.0726581	0.0103031	0.0193257	0.110404	0.0736062	0.0270702	0.0127052	0	0.012106	0	0.0129213	0	0.021736	0.0232105	0.0168331	0.0393118	0	0.0297621	0.0215383	0.0146076	0.068988	0.0161715	0.0275328	0.0116398	0.0217948	0	0.014841	0.026118	0	0
APOBEC3G	1.34695	1.03706	1.11828	0.852031	0.545836	1.52968	0.539404	0.941612	1.17453	1.17426	1.20276	0.675721	1.64331	1.34398	0.96411	0.662186	1.45751	0.465725	1.36326	1.65797	0.877625	1.05059	2.01681	0.860279	1.15585	0.984271	0.86033	0.485798	0.256949	0.466647	0.72656	1.08225	1.14168	1.22317	0.605728	0.877623	1.7248	1.4354	1.43308	0.469551	0.410601	1.90835	0.250093	1.21348	0.344159	1.80431	0.616906	0.284481	1.13364
ORM1	0	0.0324448	0.235349	1.10207	0.272593	5.4358	10.7617	0.185573	0	0.0776916	2.6717	0	12.5539	0.344465	0.436423	4.24322	0	13.8116	5.48741	0	0.139304	0.608381	0.599868	2.56084	10.1033	0.222578	5.3029	3.86665	0.106967	0.172807	0.0672906	6.79216	5.57481	0.0393723	0.0462249	0	2.42577	1.48973	0.0342022	0.106988	1.31504	1.42254	0.771098	4.02718	0	1.83165	3.98318	0.0222227	7.28059
PRKCB	1.29458	0.627724	0.745792	1.20812	0.367481	1.45087	0.530015	0.723005	0.429808	0.285147	0.977036	0.383448	1.24056	0.88668	0.634247	0.574611	0.531042	0.273417	0.626786	2.14446	0.485844	2.15388	1.10201	0.847288	1.07056	0.45877	0.344799	0.0945901	0.148265	0.362412	0.532898	0.979482	0.488794	1.37681	0.446179	0.820855	0.742145	0.388189	0.316733	0.415122	0.0639483	0.805862	0.253379	0.613422	0.0922361	2.02113	0.522907	0.13976	1.17024
PIK3R1	1.67153	2.4022	2.51937	3.27251	2.94821	3.96612	2.54459	2.58419	2.24051	3.06138	2.76418	3.39943	4.46787	2.60494	2.49193	2.40275	2.57847	3.03192	2.90372	2.51416	2.03782	4.01291	3.67785	2.42672	3.38664	2.72236	0.669821	1.86318	1.27185	2.83461	2.64942	2.83783	2.54179	3.13824	3.32499	2.95929	3.08851	2.7537	1.74539	2.28481	0.828681	1.64547	1.72017	2.08866	1.65966	3.02634	2.30526	1.90336	3.30834
GPI	5.44631	4.80762	5.15419	5.28771	4.90497	4.91424	5.11602	5.07887	5.46539	4.82606	4.96082	5.95296	4.34208	5.7953	5.51927	4.93792	4.88483	5.25522	5.87226	4.55231	5.55776	5.18657	5.04093	5.29524	4.63596	5.08843	5.30417	5.65985	5.92737	5.37705	5.471	5.66915	5.28434	4.82367	5.1942	5.49736	4.90941	6.05759	5.38859	5.06803	5.95978	5.51161	5.27247	5.85444	5.51111	4.6399	4.98197	6.38373	4.82313
PLSCR1	2.7987	2.04136	2.93238	2.9409	2.69381	2.47671	2.40615	2.29568	2.54206	2.66082	3.409	4.4687	3.16696	4.53237	2.93826	2.05967	3.05314	2.49982	3.52105	2.64084	2.70431	2.89239	3.49822	2.19159	4.86391	2.14683	1.36428	1.56907	0.816883	3.6011	1.48369	2.58047	3.17513	2.20922	2.14635	2.53043	2.42796	2.65874	1.8756	1.37966	0.784656	1.76945	2.24564	2.5083	2.38095	2.78776	3.4612	1.48617	2.81849
SLC22A17	3.46791	3.17674	4.02503	3.88593	3.69391	3.66456	3.17057	4.84598	3.63222	3.61137	4.10896	3.6666	5.2082	3.00501	3.37187	3.50107	3.57025	3.93554	2.72841	3.49398	4.36556	3.9416	4.41818	2.94162	3.84854	3.4766	3.17767	3.99535	2.18237	3.09346	2.30949	3.61414	2.49006	3.57738	2.25032	3.45365	4.81215	2.27901	3.61617	3.04598	3.08356	4.21366	3.66628	3.00377	2.70542	4.98992	2.86325	3.50179	3.91516
TNFRSF25	0.75335	0.856542	1.57241	0.22322	0.729919	1.00631	0.597009	1.1372	0.751191	1.4082	1.16378	0.921115	1.36871	1.72553	0.949945	1.00731	1.71639	0.482065	0.556148	0.769523	0.832659	0.677603	1.84272	0.461528	1.2391	0.977198	0.658871	0.869349	0.636498	0.505317	0.395807	0.704478	0.602876	1.30804	0.191895	1.06836	1.26373	1.13662	0.703925	0.894176	1.19111	1.74198	0.818949	1.1051	0.363773	1.39572	0.900383	0.521557	1.31262
KL	0.488791	0.610602	0.506924	4.12408	3.79174	2.23054	2.46745	3.01422	0.484264	0.802737	1.27742	0.769315	3.87498	0.889264	3.64486	2.46776	0.303643	3.19359	2.56246	0.681634	0.321816	1.73729	2.84332	3.16656	5.64198	1.7419	0.368794	0.563544	0.980945	0.207838	1.97108	2.18248	0.917724	0.982727	0.380416	0.978843	1.53829	1.05255	3.50139	0.447334	0.0270714	0.133735	1.94934	0.354073	2.14373	1.93489	0.734518	0.165705	0.890489
ESRRG	0.615395	0.328149	1.37288	2.03136	1.81791	1.10216	0.187999	0.875148	0.12529	0.422607	0.642332	1.50388	1.00644	0.360127	0.584266	0.429678	0.315239	1.16258	1.07618	0.785671	0.989079	1.69207	0.724312	0.720459	0.977921	0.398924	0.0684444	0.917622	1.12143	1.9537	0.737481	0.900909	2.01326	1.04741	0.859647	1.41783	0.661939	0.845067	0.568844	0.251785	0.396109	0.441655	2.47592	1.02014	1.00808	0.891723	1.80801	0.959492	0.53198
CHGB	0.0302054	4.42423	1.90833	1.47892	0.51189	1.01168	0.395637	6.84497	0.538818	9.00391	0.673891	2.58983	1.0086	0.598709	0.199902	0.395318	0.526793	1.77442	0.348641	0.185343	0.365897	0.38552	0.49065	0.952405	0.636396	0.59809	0.184457	0.297374	2.52363	0.17173	0.713979	3.15307	0.618726	0.325212	0.29444	0.875548	1.08256	0.404964	1.1964	2.01558	0.123998	1.19847	1.34288	0.3897	0.251678	2.41532	1.39738	2.91007	1.25826
ENG	4.86727	4.91769	5.02384	5.10765	3.96799	4.45712	5.20895	4.61936	5.64479	6.29182	5.49868	5.03962	4.88595	5.3354	4.77064	5.58405	5.26391	3.34961	5.16563	5.40545	4.321	4.45348	4.65293	4.82197	4.85047	4.70886	4.26105	4.79509	4.22756	3.31043	4.30814	5.17567	4.50195	4.8203	5.15106	5.17504	4.34786	4.3047	4.38894	4.15322	3.76949	5.64835	3.78825	4.98567	4.03863	5.79648	4.95426	4.67983	5.36225
JAG2	2.18976	2.2933	2.8756	1.79066	2.9277	2.645	2.85081	4.13751	2.59005	1.75732	3.14781	4.0253	3.79193	2.62132	3.19851	2.96491	1.94506	2.03025	1.85343	1.82885	1.99255	2.11631	3.61422	1.91583	2.68281	2.76564	1.88319	2.31979	1.80155	2.3296	1.63144	2.42356	2.40083	1.97323	2.02269	3.04102	3.31549	2.73517	2.2906	2.58518	2.0379	3.28517	1.84621	2.45163	1.64215	3.20571	1.92228	3.30497	2.45775
IFNAR2	2.05147	1.80571	2.00648	1.68981	1.30899	2.06288	1.25379	1.4971	2.01283	1.93354	1.94405	1.9889	1.8273	2.34669	1.74913	1.5709	1.84548	1.50435	2.50592	1.76619	1.56871	1.68398	1.93148	2.21899	1.51899	1.57085	1.18695	1.33377	1.24343	1.11077	1.616	1.59434	1.64687	1.81459	1.78037	1.58022	1.44992	1.22852	1.20311	1.25954	1.00853	1.52846	1.84766	2.08553	1.11615	1.5937	2.05144	1.90663	1.71466
PIK3R5	0.707312	0.563421	0.877042	0.60543	0.392892	0.771495	0.505616	0.733257	1.20127	0.8429	0.710899	0.444967	0.623735	1.17516	0.989311	0.389981	0.771282	0.770866	0.614653	0.657498	0.385425	0.666916	0.649156	0.326444	0.629188	0.438751	0.215224	0.19592	0.187228	0.327203	0.633804	0.469323	0.429213	0.670061	0.562494	0.999184	0.455848	0.520186	0.470808	0.599449	0.335208	0.457831	0.831372	0.705781	0.122054	0.799313	0.528062	0.257794	0.435505
PTGDS	5.23484	5.79902	5.5091	5.20293	3.33952	6.27898	4.01051	5.28341	5.74735	4.12913	6.00403	3.01899	6.65144	5.04629	4.61754	5.56465	5.59753	3.46094	5.11784	6.34421	6.81644	5.81088	7.32843	4.92509	4.61264	3.4721	6.06565	2.12825	3.49866	3.78415	5.27448	6.40115	5.39763	6.5191	3.43725	5.79901	6.15619	4.84916	5.85644	5.06318	4.92883	6.4637	3.06947	5.08763	2.74295	7.90495	4.39936	1.65385	6.8061
APLNR	2.90329	2.10442	2.03855	1.13828	0.874157	1.55169	1.97874	1.2845	1.71614	0.95124	2.8621	1.36482	1.82055	1.10616	1.5962	2.17855	1.15563	0.501665	0.63343	2.34334	0.87887	0.857786	0.609131	0.426711	2.27727	2.54601	1.12038	0.583006	0.555768	0.304689	0.666259	1.64244	0.39323	1.76301	1.90567	1.41822	1.2863	0.184912	0.663611	0.676611	0.49562	1.23395	0.221205	0.740123	0.370599	2.51847	1.96012	2.14765	1.42342
CD40	2.20089	1.9374	2.8034	2.20435	1.69168	3.0609	1.79023	2.6157	2.62085	2.62953	4.05445	1.32975	3.54034	2.64682	2.06038	2.06877	2.46237	0.983848	1.54394	2.70348	2.31671	2.6961	3.93674	2.26379	3.38304	2.13919	1.86624	1.42909	0.84461	1.20676	1.56244	2.39551	2.36674	2.22938	1.52641	2.31103	2.8916	2.09145	2.02834	1.21252	1.26438	3.70407	0.888385	2.16557	0.846466	3.49589	3.73744	0.948469	2.63546
PSMD8	6.09422	5.76585	5.77127	5.78027	5.78888	5.43533	6.56977	5.92666	5.56315	5.45558	6.39268	6.46387	5.91675	6.12206	6.06739	6.08652	5.98747	6.60739	6.13663	5.7155	6.52394	5.67527	5.56824	5.98303	5.95705	5.93245	6.5259	6.09048	6.30269	5.66517	5.65288	5.71126	5.8786	5.63468	5.23019	5.63295	6.13828	6.04251	6.11708	6.04563	5.9463	6.70859	6.21013	6.20605	5.31419	5.89916	5.70836	6.61235	5.50132
B2M	8.4062	8.28982	8.70671	8.95485	8.58776	8.30339	8.20843	9.44817	8.19611	8.91998	9.33946	10.089	9.65952	9.73342	8.78273	8.38133	8.88219	7.65951	8.23921	8.59884	9.69106	9.19916	9.0904	8.37768	9.60766	8.55993	9.11439	7.8913	6.97956	8.15443	7.82455	7.52551	9.18914	8.2639	7.4644	8.62783	8.96005	8.76831	8.85768	8.24358	7.93184	8.92575	8.75786	8.06879	8.53807	8.90339	8.1702	7.62389	7.90007
PRKCA	1.83695	2.65017	1.5412	2.15348	1.8565	3.94419	2.10207	1.15339	1.7698	1.60754	1.87452	0.992041	2.65948	1.98825	2.29521	2.36478	3.10179	2.55833	1.26667	2.25878	1.0864	3.04968	2.05399	1.73243	1.5067	1.91378	0.932468	3.05436	1.61265	0.600038	1.61079	2.68606	1.07334	2.0814	1.43542	2.09703	1.52096	0.486523	0.810631	1.85344	0.280589	1.0997	0.955757	1.22166	1.29998	3.09302	1.44851	2.03084	2.56458
CTF1	2.76141	1.47803	2.06607	1.82502	1.30098	2.51945	1.55512	2.38453	2.11349	2.65252	2.64441	1.36795	3.26582	1.58287	1.52554	2.10742	1.97676	0.853056	2.89008	3.19606	2.40094	2.16535	3.26546	2.00239	2.91222	2.0214	1.74595	1.01566	0.863584	0.948729	1.19296	2.8674	1.77052	1.83255	0.884586	2.63464	3.42819	1.51719	1.64633	1.83324	1.36083	3.44775	0.551199	1.45873	0.744384	3.356	1.64247	0.564711	2.74057
S1PR2	2.22541	1.61331	1.68643	1.50943	0.899321	1.78434	1.43269	1.78432	1.24592	1.982	1.66792	2.0382	1.36215	1.96637	1.32798	1.57208	1.62954	0.721287	1.49055	1.91136	1.52102	2.01388	2.29175	1.62687	1.51256	1.39573	1.85392	1.73701	1.71559	1.0021	1.52435	1.84676	1.32761	1.57693	1.05732	1.52695	1.35114	1.09871	1.78153	1.62362	2.17071	1.81056	1.4383	1.30786	0.883265	2.50387	1.84357	2.18562	1.55756
MIF	4.68133	6.14814	5.97394	4.76031	6.10752	4.83307	5.83208	6.00525	6.13003	5.3266	5.64851	6.0109	5.87762	5.85204	5.77261	6.0767	5.71814	6.30496	5.52264	5.46268	7.06755	4.73312	5.58982	5.6796	5.2089	6.00695	6.50665	6.26312	6.50279	5.98779	5.41588	5.36286	5.6819	5.65035	4.45619	6.01539	6.10278	5.66454	6.80056	6.00758	5.94183	6.23673	6.06876	6.40725	5.85471	5.44291	6.24788	6.48373	5.45345
PSMC1	1.93019	1.89431	1.95362	1.76245	2.21862	1.65902	2.04233	1.84382	1.51143	1.62079	1.89417	2.97365	1.88341	2.5731	2.16037	1.95647	2.02853	2.81489	2.00656	2.13008	1.86545	1.8522	1.69357	1.91604	1.94373	1.83621	0.636501	1.99719	1.17429	1.74858	1.50408	1.45286	2.04653	1.62087	1.77754	1.85606	1.88124	2.38432	1.10013	1.98472	0.731737	1.13682	2.00179	1.54759	1.32526	1.83888	1.84843	1.91351	1.65934
NR4A1	5.16515	6.39598	6.29084	4.03786	6.44645	6.01585	4.06745	5.5505	3.42978	3.43742	4.93046	3.83421	6.25402	2.54011	3.6758	5.52543	3.31077	5.49574	4.59425	5.83904	3.59189	5.34321	7.60645	5.56085	4.75338	5.82819	1.50234	3.68923	2.13847	4.53211	5.32834	6.25731	5.70981	5.63666	3.82887	4.61419	5.0287	3.22384	6.27579	5.56807	2.99059	3.37531	6.28476	3.43519	4.47303	5.41392	6.8031	4.04227	4.4406
NDRG1	6.87353	7.52703	6.75721	6.39539	7.48592	7.30039	5.69747	6.8917	6.91679	6.93371	7.07705	7.74823	8.22625	7.05005	6.63644	7.34515	7.20906	7.90417	8.4484	7.21207	5.71396	6.9456	6.43931	7.26535	5.27118	5.65922	5.57348	7.60066	7.81106	6.01589	7.76571	6.29545	7.67179	6.8644	8.92802	8.35756	7.14604	6.07529	6.22029	8.1127	5.81154	6.10005	7.17061	7.66632	6.00781	6.70631	7.40074	6.23453	6.10437
DAXX	4.1847	3.78154	4.04077	4.02935	4.02293	3.9644	4.35241	4.29817	4.08167	4.45049	4.27966	3.94994	3.95758	4.09829	4.52755	4.2929	3.88018	3.96787	4.04478	4.08868	4.22971	3.79487	4.11297	4.03537	4.36066	4.01504	4.06381	4.39691	4.0592	3.86132	4.43454	4.20075	4.33583	4.27822	3.68995	4.03829	4.22416	4.32	3.86245	4.29019	3.841	4.21658	4.22633	4.25167	3.93132	4.14271	3.48452	4.16761	4.18662
HLA-C	8.27122	7.70487	8.36677	7.1519	8.09341	7.95861	8.67159	8.47916	7.24761	7.97062	8.5794	9.16829	8.3689	9.39675	9.14113	7.90508	8.11728	7.05723	8.32821	8.58358	9.84139	8.1561	7.9106	7.43449	9.70928	7.20468	10.0036	7.78006	7.65372	7.34565	7.48094	6.7635	8.85361	8.01488	6.61705	8.36966	8.20953	8.49428	9.53655	8.51792	7.92537	9.08618	9.07869	8.28389	8.10285	8.06522	7.64342	8.09906	6.71996
TGFBR3	2.16271	2.27345	2.52358	3.31916	1.68582	2.80311	2.13134	1.96077	2.11358	2.1474	2.83711	1.35741	3.03798	1.58338	1.57986	1.79281	1.59505	1.40208	1.49499	3.10428	1.43192	3.17136	2.88967	2.02204	1.86624	1.95252	0.907915	0.707762	0.711289	1.26201	1.67827	2.73545	1.55438	2.35715	1.94651	2.20586	1.77543	1.52191	1.04805	1.25118	1.01268	1.67391	1.01992	1.19458	1.06045	3.40563	2.2105	1.34437	2.65604
BPHL	1.07876	1.56588	2.30469	2.30525	1.70572	1.9188	2.06173	1.64277	2.23413	2.81502	2.06228	1.99768	1.59239	2.26312	1.28962	2.08735	2.35001	2.52858	2.0901	2.47472	2.41979	2.25211	1.76249	2.10992	1.9371	2.52981	1.60085	1.55048	1.94234	3.46168	2.73922	1.61279	2.1129	2.32877	2.01805	1.63813	2.04309	2.56137	2.08739	1.94705	2.19108	2.03354	2.29617	2.13045	2.35819	1.63638	2.1713	1.64699	1.69625
WNT5A	1.38674	1.67006	1.35442	2.29329	4.24541	2.46206	1.03093	3.00224	1.43515	2.88384	1.88785	1.79138	1.27729	1.84215	4.15605	5.06718	2.30975	3.77397	1.36703	1.90443	1.07982	3.00994	2.27536	1.88485	3.56935	2.38228	0.344666	0.928354	1.50978	3.09097	4.11082	2.11467	1.70673	1.40871	3.12121	3.82005	1.6972	1.23725	3.36086	1.07707	0.486019	0.9881	0.442221	1.71352	1.08729	1.6815	2.65043	0.807588	2.36688
PIK3CB	2.47089	3.43397	3.47174	3.6665	4.10474	3.29531	3.40448	2.57678	2.17545	2.23141	2.99839	3.07063	2.9612	3.18381	4.24933	3.4518	3.80841	3.98956	3.30979	3.03026	2.47184	3.67564	3.06665	2.94922	3.44913	3.48795	2.10368	3.13637	2.18713	3.80974	2.96468	2.46203	3.14828	2.965	3.138	2.51667	2.94116	3.98015	2.43227	2.88946	2.26586	2.72681	3.17871	3.0014	2.9445	2.95021	3.81978	2.69767	2.45804
PENK	0	1.02712	1.82643	0.856624	0.243145	1.8049	0.0864571	0.572249	0.521176	0.256752	0.73613	0.240716	0.896935	0.686618	1.09257	0.439679	0.210539	0.563962	0.335523	0.20599	0.13926	1.06935	0.488885	0.85891	0.996799	0.459653	0.0122467	0.373263	0.0567783	0.0158707	0.15324	1.43215	0.366413	1.54556	0.0242939	0.646609	0.400919	0.18739	0.807973	0.176939	0.0778417	0.130614	0.0837375	0.616726	0.0238626	3.50526	0.59013	0.12308	4.00979
CLEC11A	4.03834	3.12337	3.0541	2.7399	1.75052	2.11352	2.72732	3.07769	4.15571	4.13425	3.89466	3.43595	3.08145	3.35313	3.23638	2.62367	3.66953	2.98901	2.51346	4.54028	3.62249	2.56643	2.80906	2.62229	2.89448	2.67454	4.90845	3.25596	4.07827	2.32379	2.76832	3.21842	3.12738	3.60071	3.08895	3.66531	3.62783	3.06941	4.18944	3.17602	4.18803	4.70755	2.76506	2.97779	3.37229	3.82492	3.74573	3.38469	3.56319
CX3CR1	0.930304	1.15202	1.47065	1.71022	0.750409	1.597	1.39007	0.282813	0.643206	0.563028	1.16487	0.893916	1.29915	1.4149	1.03206	0.636079	2.17761	0.85622	1.35781	1.87439	0.639794	1.06843	1.81746	1.29359	1.58653	0.82878	0.174962	0.653458	0.572353	0.631291	0.183147	0.412306	0.763361	1.30236	1.57263	1.04899	1.22929	0.505442	0.450657	0.569377	0.25092	1.47233	0.172618	1.46251	0.780159	0.823044	0.994661	0.57882	1.71979
BMPR2	2.781	3.53693	3.14153	4.05638	3.27579	4.19957	3.90473	3.21734	2.813	3.26163	3.55284	3.15748	3.43332	2.96083	3.16438	3.4079	3.34837	3.46996	3.29251	3.38872	2.27881	4.20585	3.4467	4.32199	3.2745	3.48119	1.47798	3.4638	2.74172	3.18527	3.46073	3.59377	3.24326	3.38119	4.3136	2.94533	2.62976	2.65842	2.95253	3.32966	1.5018	2.11467	3.69003	3.30192	2.73898	3.49125	3.24927	3.64793	3.49659
EDN3	0.0256447	0.215211	0.376747	0.161994	0.00775326	0.610992	0.172091	0.267157	0.0770098	5.24195	0.377474	0.14524	1.97078	0.125432	0.0398339	0.486268	0.175225	0.110388	0.460227	0.0674304	0.741159	0.85047	1.27551	0.169522	0.134557	0.126054	0.0922941	0.0474746	0.0610214	0.678116	0.045673	0.132811	0	0.551821	1.32334	0.296594	1.0246	0.0507859	0.165053	0.200484	0.135475	0.261692	0.124394	0.0429467	0.756435	1.86215	0.195417	0	0.641258
VAV3	0.521527	0.405023	0.848168	0.571793	0.685818	1.55203	0.684952	1.27215	0.669049	0.428928	1.60454	1.0814	1.94689	1.52623	0.761472	0.874827	0.421547	0.646019	0.819616	0.553607	0.773785	0.869695	1.7736	0.738482	1.20699	0.857068	0.160241	0.603493	0.418966	0.551066	0.409663	0.961075	1.605	0.486577	0.660832	0.995814	0.949794	0.538604	0.345426	0.407846	0.13158	1.31866	0.381721	0.668273	0.115315	1.2927	0.426757	0.651952	0.888377
BMPR1B	3.59201	5.52154	3.68289	5.19658	5.76004	5.00927	4.74563	5.02531	5.11971	1.85995	4.4873	2.74704	4.37622	4.23877	4.78318	5.37391	5.54362	4.66859	4.28729	3.34605	4.05974	4.66743	4.15975	5.1513	2.79829	4.56312	4.21152	5.96776	4.87623	3.18125	5.22774	3.47169	5.4377	5.05165	5.15143	5.01972	4.47384	1.95227	4.58839	5.11642	3.67427	2.53309	5.03084	4.883	5.33582	3.61173	4.11601	5.84177	4.07116
TMSB10	11.5865	8.01365	9.40478	8.28498	9.67919	8.55316	9.46197	10.6363	10.6393	10.6413	9.49965	10.6288	8.74563	10.9653	10.1544	8.48358	10.894	9.12374	8.99166	10.4263	10.4791	8.32546	9.20044	10.0706	8.70225	9.40038	11.5686	9.38088	11.5712	10.5234	10.3529	10.5006	9.61048	10.2522	11.4483	9.48228	9.59931	9.95535	11.3679	9.08459	10.923	10.1719	9.07886	10.9023	10.0494	9.86235	9.65881	9.96386	8.34221
CCK	0.833757	0.06921	0.337704	0.703894	0.271906	1.57337	2.34185	1.00605	1.19143	0.0999383	2.05848	2.63058	4.67347	0.128598	2.159	1.88184	1.43519	1.93256	0.575432	0.254516	1.10184	1.92696	1.24933	0.116089	0.419716	0.216854	0.480822	0.107364	0.0159057	0.431103	0.0148075	0.845118	0.0697919	4.31397	0	0.11369	3.37499	2.73091	0.52147	0.543384	0.126794	0.305136	0.0468527	0.217625	0	4.26476	0.485548	0.147082	0.643843
PDGFA	3.77688	2.96854	3.25372	2.98739	3.26586	3.49118	2.79844	2.90024	4.07139	4.51986	3.74643	4.44127	3.32557	3.5504	3.20792	3.29717	3.76953	3.27322	3.50639	3.83157	4.37697	3.40812	3.60653	4.51663	2.64229	2.9581	3.24152	3.90899	4.4911	3.56796	4.32749	3.97413	2.81332	3.15912	3.05319	2.76699	3.57806	3.1841	4.07431	4.37818	2.89358	3.78523	3.51931	3.86935	4.97717	3.93956	4.5445	4.1029	3.19397
CTGF	7.87385	8.00552	7.57239	6.38447	6.31757	6.61501	6.33804	7.03915	7.47423	8.72377	6.85966	6.01195	7.17278	6.11116	6.48838	4.73194	7.77918	5.6755	6.487	8.27296	4.47022	7.04013	7.31304	7.24738	5.98916	6.22964	4.38689	3.02897	3.92886	4.44028	6.61203	8.62506	6.75513	6.04344	7.67965	8.72576	5.58176	5.2234	6.38301	4.46436	3.58049	6.28495	4.73331	6.1209	5.32584	7.2618	7.73764	4.59268	8.09825
LTBP3	4.13113	3.64529	3.78948	3.56825	3.17728	4.03846	4.3775	5.00665	3.87529	5.11376	3.96481	4.32173	4.69879	4.42416	4.02145	4.26029	4.91207	5.35402	4.0816	4.59187	4.07687	3.94147	4.64624	3.31817	3.64109	4.07339	3.34647	4.52343	3.56549	4.04947	3.16365	4.21023	4.26629	4.2739	3.37223	5.06276	4.58351	2.74608	4.04095	4.23943	2.63289	3.9691	3.45202	4.27658	3.56668	4.64227	4.01628	4.16642	4.62302
CSK	3.85485	4.187	4.31015	3.93613	4.32538	3.83853	4.55592	4.62465	4.5256	4.39795	4.56523	4.52549	3.94501	4.18883	4.63428	4.31843	3.77147	4.68216	4.19829	4.31159	4.71018	4.01729	4.14854	4.36685	4.14815	4.33503	4.58973	4.72279	4.29892	4.04551	4.38984	3.41636	4.03195	4.32731	4.15842	4.37252	4.24162	4.30525	4.24446	4.60219	3.75211	4.65411	4.38554	4.83159	4.37866	4.05349	4.15817	4.47086	3.98953
TEK	1.30899	1.89731	1.91834	2.18379	1.02712	1.86819	1.95167	1.26627	2.20461	1.25714	2.45053	1.15693	2.42529	1.09498	1.31522	2.09701	1.41628	0.719847	1.22578	2.07703	0.879362	2.03136	2.0303	0.752085	1.94988	1.78399	0.385694	0.598398	0.224492	0.850656	1.27713	1.88001	1.15441	1.84139	2.23448	1.39589	1.43293	0.723852	0.517888	0.973417	0.150067	0.868804	0.501186	1.0235	0.622598	2.42728	1.50854	1.47881	1.7652
LGMN	5.0893	5.07586	5.33967	5.15064	5.42295	4.47164	4.90729	5.80957	4.62086	4.48314	4.94209	4.47838	5.29037	5.88635	6.26763	5.20971	5.05172	5.49686	5.0497	5.09188	5.61597	5.0014	5.17732	4.87096	5.37946	4.77261	5.08923	6.2224	5.46187	4.63761	3.85685	4.63898	5.38712	4.23748	4.91435	4.78143	5.93553	5.63838	5.46571	4.8457	4.40951	4.71126	4.88688	4.41216	4.25468	5.42772	4.64522	4.7805	4.904
VEGFC	2.48011	1.98994	1.94813	1.64824	2.6364	1.59998	1.54037	1.6061	1.9329	2.31788	2.79022	1.42719	2.00967	1.57272	1.81006	2.17538	2.89213	1.29892	1.14047	2.06123	1.44551	1.37733	2.3873	1.56994	1.89131	2.49039	1.54143	0.876359	0.61812	2.34548	1.54592	3.02174	1.67452	1.87899	2.45237	1.32404	1.74451	1.33992	1.11775	1.2396	0.849097	2.01274	0.533984	1.18218	1.08346	2.79207	1.6362	1.45091	2.21407
SEMA3D	0.203819	0.558542	0.670734	1.86658	0.491457	1.76668	1.07729	0.251238	0.178742	0.666688	1.83495	1.69335	1.59963	0.234889	1.87966	2.85057	0.881024	2.77893	1.13411	1.02448	0.430217	1.73043	2.98162	3.22908	0.663429	0.417465	0.0719649	0.0503567	0.0647074	0.660567	0.182359	0.611568	1.40795	1.31275	0.236709	1.08874	0.71348	0.344222	0.125861	0.186052	0.107305	0.953493	0.129487	1.24947	5.00811	1.22669	3.25626	0.0612515	1.10526
SEMA3G	1.65943	1.77784	1.64339	1.48951	1.01725	1.61991	1.88272	1.30222	2.64812	2.69743	2.6071	1.38704	2.2892	1.21947	1.14682	1.6711	1.70714	2.50817	1.04483	2.47256	1.0702	1.62992	1.62762	0.800475	1.89749	2.01994	0.550255	0.722518	1.06889	1.7503	1.47024	2.37272	1.19469	2.14324	2.38432	1.52179	1.1615	1.12398	0.662053	2.28553	0.384921	2.04684	1.89242	1.7055	1.67642	3.3336	2.06838	3.75562	1.90065
IL6R	0.820282	1.50522	2.05512	1.68559	1.79979	2.23757	2.23611	1.77993	1.00822	2.63833	2.77969	1.75044	2.60912	2.92638	2.02281	1.73028	1.46612	1.56686	2.27257	1.41322	0.851549	2.24141	2.19114	0.909716	1.25528	1.65207	0.515052	0.674755	0.310327	1.09165	1.67808	1.51664	1.62383	1.58359	1.84633	2.78821	2.00673	1.42133	1.23671	1.1918	1.00128	1.63777	1.31333	1.36076	2.49198	1.54742	1.9245	1.19918	1.15432
BIRC5	3.22496	1.60971	1.15244	1.70724	1.27315	0.978273	1.92595	2.26872	2.26486	3.02639	1.44336	2.14972	0.496328	3.28997	2.89217	1.71808	1.92131	2.74786	2.52719	2.50657	1.6989	0.915297	0.973101	1.61978	2.31944	1.89851	1.69895	1.42452	2.85971	1.43189	1.3412	2.09736	1.40485	1.99733	2.68458	2.65252	1.26554	2.54811	1.00614	1.48533	3.0616	1.57491	1.17236	2.85968	1.01402	0.871045	2.48472	1.86667	2.04719
TNFRSF10D	0.699331	0.861302	1.5731	0.637774	1.29781	1.30128	0.588586	0.547386	0.413207	1.0453	1.34346	1.0731	1.56165	0.435678	0.661828	0.614728	0.331188	0.244876	0.786146	1.05669	0.520622	0.751984	1.55271	0.691546	0.844758	0.604457	0.104235	0.222731	0.892071	0.269317	0.432515	1.72495	0.32556	0.591954	1.17124	0.478667	1.27889	0.250509	0.862884	0.275884	0.13948	0.484461	0.794385	0.705347	0.112945	1.29794	1.11637	0.33446	0.965047
IL6ST	3.78082	4.20666	4.3452	5.07972	4.35358	4.80262	3.97476	3.75328	3.45001	3.73121	4.51052	3.86024	4.65034	3.68303	4.15917	4.1735	4.2142	4.17752	3.98662	4.57642	3.37289	5.44839	4.84553	4.25236	4.44749	4.20359	2.27742	2.4364	2.47435	3.92658	4.44146	4.73588	3.47086	4.33801	4.12844	3.8162	3.70435	3.8923	3.05791	3.69986	3.19823	2.54821	3.94717	2.85987	2.84887	4.71711	3.31756	2.84101	4.86175
SHC1	4.32462	4.43742	4.56499	4.31484	4.84965	4.5486	6.22956	4.56103	4.16445	4.37446	4.63013	5.10919	4.82052	5.13381	4.70736	4.58651	4.65555	6.05264	4.10311	4.60616	4.05325	4.59346	4.95781	4.37243	4.52737	4.80782	3.17063	4.57134	3.66443	4.18437	4.40074	4.82695	4.71658	4.31549	5.12976	4.60604	4.18716	4.54235	3.51906	4.67554	3.07699	3.82014	4.88436	4.53052	4.17258	4.71425	4.26599	4.38432	4.40365
CCL4	2.4619	2.62373	2.86847	1.33643	1.25723	1.92236	1.03134	1.32036	1.0459	1.02175	1.92421	1.18573	1.60469	1.55442	1.49317	0.535535	1.20121	0.584239	1.31266	2.04352	0.730543	1.38237	1.80485	1.60409	1.54619	1.20394	0.857353	0.499763	0.282293	0.592455	1.01166	0.947298	1.57289	1.44225	1.07837	1.06605	1.27922	1.2626	2.22011	0.698584	0.318964	1.10297	0.753489	1.17438	0.64814	1.17924	2.12144	0.749671	1.1794
KIAA0368	4.72517	5.4827	4.45967	4.89772	5.1844	5.28912	5.08371	4.75804	4.39307	3.85147	4.25508	4.34754	4.38498	4.87247	4.72661	4.81693	4.82826	5.46749	5.19631	4.36902	4.2092	4.93328	4.50351	5.64812	4.52927	4.87373	4.40396	5.25232	4.96359	4.83914	5.13636	4.58899	4.89304	4.71582	5.00591	4.92432	4.31435	4.63639	4.55854	4.89648	4.33578	4.07268	5.0494	5.11595	4.82761	4.08432	4.1761	4.80148	4.53258
S100A16	4.30315	3.46248	4.06853	3.02231	2.72091	4.04163	3.06678	3.78779	3.81605	4.64144	4.35467	2.96444	4.95548	3.90404	3.03143	3.71328	3.95477	2.0715	3.18985	4.12312	3.92965	3.46746	5.44759	3.26016	3.75231	3.58773	3.96479	1.93354	2.28875	2.37579	2.5623	4.34921	3.41276	3.49291	3.50654	3.81258	4.72189	2.6459	3.98223	2.14568	3.21136	5.46039	1.68492	2.89964	2.05326	5.04698	3.37827	2.52212	3.85026
PSME3	3.55065	4.27828	4.44145	4.43785	4.4064	4.22276	4.7005	3.91933	3.67809	3.91489	4.20945	3.84864	3.99241	4.72651	4.3197	4.56584	3.19854	4.52613	4.91942	4.26914	3.54579	4.32954	4.54402	3.58564	4.37001	4.92909	3.59788	4.54696	2.88969	4.25969	3.73921	3.6054	4.48755	3.91686	4.48276	4.10572	4.11317	4.85632	3.88744	4.61717	3.29918	3.71692	4.85447	4.55962	3.60232	4.04102	4.43764	4.66612	4.10888
S100A2	0.467483	0.887547	3.2754	0.662858	2.86994	2.0733	0.923815	1.94754	1.69883	2.89879	3.22846	1.4492	2.59471	2.81921	1.46274	2.28608	2.11188	1.08931	2.75296	0.275053	2.7572	1.02992	4.08702	2.86275	2.07793	1.50305	3.57538	1.55105	2.32967	1.49415	1.07383	1.88577	4.13999	0.232643	0.129093	1.86151	3.13017	1.81888	4.62634	1.11963	2.74067	5.21205	1.58946	2.25883	0.0262847	1.32173	1.2475	0.920324	2.29786
PLAU	2.91098	1.81338	3.87814	2.26052	1.96437	2.22458	1.81859	1.68421	1.93883	2.6116	2.50537	2.22135	2.76158	2.28429	2.00067	2.01355	2.72338	1.10309	3.62667	2.57198	1.95394	2.05338	3.29126	2.35274	2.46487	1.71089	1.27367	1.07744	0.890679	1.12789	1.37879	2.65307	3.01892	1.60239	3.99247	2.31192	2.67868	2.39399	1.96406	0.784884	0.777544	3.1505	1.37097	1.97516	1.41687	2.60522	2.04401	2.05244	2.58473
C5AR1	2.81047	2.56304	2.41034	1.58149	1.54579	1.87732	1.53879	2.0537	1.87146	2.21162	2.03227	1.41491	1.23007	2.0049	1.27567	1.18517	1.58017	1.05358	2.11326	1.84399	1.68394	2.46296	1.86406	1.31664	1.69715	1.01793	0.924691	0.605587	0.756403	1.12762	1.12005	1.61848	1.65438	1.67257	2.38267	1.68241	1.35205	1.05087	2.10304	0.65071	0.962921	1.29231	1.4155	1.56881	1.01802	1.71907	2.48257	0.730125	1.40537
IKBKB	3.39551	2.65115	2.54568	2.51134	2.50684	2.91906	2.54197	2.54987	1.8848	1.73854	2.89532	2.99477	2.87739	3.766	3.2899	2.26366	2.65024	3.51037	3.53878	2.55685	2.33542	2.2581	3.04958	2.58148	3.05419	3.19966	2.78778	3.13085	2.84598	2.74928	2.07311	2.12694	2.71177	2.53083	3.62831	2.4863	2.60061	2.85171	2.65556	2.2656	1.69084	2.13598	3.1257	3.23183	2.84722	2.44477	2.70059	2.78251	2.59857
PI15	0.568223	5.0183	1.80887	4.42592	1.74186	4.18135	2.02237	0.989243	6.86767	1.23782	3.4495	0.720378	5.13582	4.43231	7.14141	2.89547	4.72975	7.44317	0.537866	2.93809	1.92178	5.02695	4.4687	2.18835	3.17442	2.53131	0.56712	1.42802	0.297876	1.67942	3.38674	2.22061	1.67042	8.10598	3.67141	1.10212	2.33959	1.08142	1.16444	2.10682	0.345972	1.84424	0.521248	2.86171	0.200338	4.60637	8.62599	0.883093	4.50392
IRF5	1.4151	1.34008	1.75184	1.31848	1.11745	1.4473	1.23169	1.28457	2.23915	1.88993	1.21767	2.1645	1.12104	2.92562	1.43921	1.30299	2.1689	1.88325	1.97849	1.87275	1.31369	1.38437	1.58173	1.43242	1.76749	0.884391	0.875621	1.63356	1.95778	1.60186	1.03541	1.28081	1.5171	1.66745	1.2839	1.68281	1.09655	1.67387	1.46666	1.62326	1.18593	2.36547	1.25597	1.50218	1.7389	1.42314	2.61919	1.06358	1.12096
HLA-DOA	2.63682	2.30394	2.9371	2.35616	1.7972	2.50374	2.34027	3.00182	2.76434	2.63227	3.28374	1.8185	2.75539	3.13496	2.65133	2.09967	2.92703	1.74379	2.29525	2.97102	2.27724	2.68392	3.69573	1.9612	3.44322	2.11109	2.47482	1.30318	0.871545	1.66317	1.61043	1.74447	2.25509	2.42936	2.12551	2.66552	2.51676	2.24568	2.10161	1.71644	1.63256	3.06695	1.04515	2.46594	1.00903	3.23226	1.89816	1.20837	2.2117
PSME1	6.93948	6.42386	6.65606	6.61495	6.85596	6.1156	6.25886	7.21133	6.68842	6.66532	6.59375	7.69228	6.59451	7.5291	7.21008	6.69501	6.81309	6.77577	7.08355	6.43379	7.46823	6.44419	6.76639	7.0052	7.62297	6.43092	7.61102	6.96891	7.14468	6.83302	6.3089	6.15009	7.21846	6.17922	5.52617	6.75119	6.99241	6.36211	7.58273	6.886	6.66707	7.44744	6.92434	6.71238	6.90413	6.46888	6.35511	6.67027	6.05314
CTSB	6.09311	5.03843	6.17739	5.97804	5.36023	6.45642	5.25246	6.14102	6.24995	6.65936	6.52447	5.44615	6.8653	6.84505	5.6384	5.76709	6.05502	4.76344	6.16413	5.74456	6.09144	6.16213	7.29524	5.53926	6.04316	5.55841	5.5409	5.12813	4.54045	5.33374	4.89852	5.76328	5.86885	5.75443	6.0976	6.03111	6.59695	5.7603	5.81778	4.84994	5.80889	6.81424	4.37885	5.38126	5.48225	6.53876	6.67374	4.45794	6.01859
ESRRA	4.09813	3.61117	3.70321	3.49249	4.06496	4.01391	4.02187	4.693	4.5251	4.01517	4.23787	4.11798	3.58965	3.87375	4.11269	3.68343	3.76793	3.18247	4.15847	3.73909	4.68276	3.56307	4.0922	3.90747	3.60874	5.15954	4.16223	3.93163	4.11096	4.72123	4.68873	3.49699	4.78915	4.31509	3.94548	4.38878	3.81902	4.41185	4.04641	3.98483	3.8378	4.57526	4.38604	4.45552	4.96388	3.43872	3.80054	4.51858	4.07774
CD1D	0.693781	0.636754	1.18618	0.645576	0.372175	0.776408	0.618077	0.710863	0.819601	1.00486	1.15957	0.517177	0.984986	1.26425	0.805608	0.567318	1.10432	0.359789	0.981176	1.01621	0.975422	0.807433	1.1311	0.523132	0.920533	0.772995	0.781583	0.423951	0.398392	0.492734	1.23909	0.402724	0.837883	0.923108	0.843402	0.664796	0.729692	1.15941	0.664697	0.562819	0.433692	1.14861	0.146546	1.05897	0.237601	1.10452	0.417744	0.469763	0.449416
RBP1	2.85497	1.01671	1.73568	1.60173	0.821943	1.4208	1.30388	1.57353	1.58498	5.22922	1.78796	1.61719	1.95031	1.47056	1.70193	1.64245	2.18424	0.470398	1.43693	2.78755	2.10758	1.61408	2.50657	1.50094	1.74812	1.21005	1.76491	0.606447	1.4667	1.48834	0.755779	1.50444	1.40097	1.76019	1.83563	1.86362	1.6624	1.33907	2.1188	0.636942	1.2801	3.01608	0.343434	1.11044	0.803374	2.95924	1.17756	1.61494	1.59723
MAP2K2	5.12369	4.49524	4.66557	4.43825	4.95696	4.48506	4.80931	5.08819	5.23819	5.03161	5.01783	4.8857	4.97726	5.24949	5.38585	5.12217	4.89443	4.49625	5.17897	4.64214	5.5263	4.5896	4.94418	4.15959	4.92985	4.28439	5.84293	5.35938	5.74459	4.74916	5.00959	4.85185	4.93247	4.84098	3.24358	5.22603	5.19997	4.95056	6.05498	5.13824	5.20679	5.94332	4.56242	4.58149	5.10503	4.78008	4.96048	4.96926	4.8443
FGF9	0.0670363	0.148417	0.0553081	0.115251	0.00913409	0.0735552	0.0624602	0.120609	0.0345464	0.853782	0.0314394	0.0994115	0.0208864	0.035598	0.0352695	0.0291543	0.183843	0.0308717	0.062522	0.463279	0.00964481	0.0753812	0.0331726	0.125622	0.0253498	0.0178044	0.00933146	0.0225776	0.0786315	0.0536522	0.0304424	0.155305	0.095322	0.206358	0.116392	0.0902646	0.0552164	0.0400562	0.0272228	0.0380712	0.030123	0.0257832	0.021711	0.0944629	0.027214	0.0945608	0.112649	0.039464	0.754612
ROBO1	1.66468	1.231	2.19496	2.44633	1.95121	3.74752	1.62825	2.93946	1.23599	2.7932	2.46238	1.68291	2.75092	2.13624	1.47781	1.92258	1.52542	1.36137	1.57656	2.2246	1.16365	2.80219	3.57575	1.8361	2.33068	1.88493	0.900474	0.70663	0.683248	1.90007	1.82281	2.26644	1.63822	1.39869	2.1944	2.19876	1.74984	1.98701	0.813346	1.32396	1.38613	1.84511	1.41211	1.20671	0.726287	2.35154	2.44513	0.734323	2.84196
NR2F6	4.67284	4.20451	4.3605	4.05168	4.28959	3.78353	4.11109	4.72203	4.83083	4.68484	4.43432	4.76294	4.42495	5.0016	4.80367	4.29051	4.32157	4.02396	4.66868	4.25347	5.22855	3.7027	4.37176	4.16408	4.43421	4.69426	5.43623	4.87144	5.60601	4.80768	4.79321	4.55061	4.44473	4.85806	3.60927	4.53404	5.06042	4.96699	5.47224	4.78074	5.32805	5.44723	4.4153	4.99873	4.96943	4.41086	4.38552	5.2427	4.36002
PLCG2	0.651096	0.853191	0.844767	0.806795	0.314863	0.750938	0.627147	0.543248	0.801906	1.07539	0.936466	0.69999	0.724993	0.644004	0.571078	0.535964	0.645833	0.302112	0.511779	1.14956	0.357724	0.873938	0.838764	0.352784	0.992452	0.575447	0.23074	0.141072	0.186286	0.375938	0.284574	0.633723	0.530278	0.919807	0.616869	0.652226	0.572155	0.35458	0.268575	0.289594	0.149078	0.685765	0.206517	0.58153	0.191229	1.11801	0.528582	0.318544	0.868535
IL6	1.21517	1.86179	3.51527	0.913355	0.188195	0.861365	0.2113	0.0508378	0.122489	0.0343483	1.50418	0.304216	0.544531	0.229273	0.0638399	0.148948	0.177837	0.171891	1.09327	2.04562	0.363954	1.06127	2.73419	0.846676	1.20337	0.531019	0.137044	0.0247469	0.0475593	0.0651291	0.135884	4.99632	1.03486	0.495322	0.785027	0.62571	0.146641	0.0653287	0.756612	0.0358229	0	0.501183	0.340406	0.228837	0.019951	0.990732	2.23961	0.79645	0.775311
IRF1	3.28818	2.10352	3.4847	2.26785	2.30248	2.12235	1.81966	2.88451	1.90523	2.45605	3.52502	3.24567	2.28981	3.34862	2.67782	1.59036	2.64505	2.05208	2.87725	2.50402	3.08336	2.55562	3.62576	2.43916	2.91916	1.83121	3.05248	2.28845	1.66962	1.62988	1.37373	1.86955	3.21818	2.27462	1.43909	1.81333	2.19149	3.26093	2.89766	2.5087	1.45774	3.13366	2.43625	2.23771	1.67719	2.58731	2.32984	1.74384	2.05252
TNFRSF1A	4.86838	4.35464	4.68974	4.45346	4.67888	4.65718	4.03181	4.23596	4.99711	4.63365	5.35667	4.70923	5.12548	5.33161	4.38608	4.43255	5.20316	4.34195	4.70953	4.47413	4.75908	4.73163	5.22738	4.11394	4.12297	4.22202	4.47787	4.00583	4.23743	3.60688	4.29706	5.07373	4.61918	4.8019	4.30978	4.60793	4.96935	3.8545	4.66001	3.57777	4.55762	5.092	3.71409	4.3823	4.30093	4.81366	4.55913	4.33478	4.46287
NR4A2	2.50132	4.12964	3.34007	1.8517	3.17069	3.64037	1.09484	3.74171	1.07034	1.81281	1.94241	2.21962	1.98508	1.04668	1.83104	2.47109	0.996543	1.40367	2.79178	3.5758	1.24018	3.16533	5.28773	3.9573	2.86443	2.71058	0.692646	3.19704	1.03477	1.88466	2.77338	3.32157	3.34562	2.06768	2.2067	1.81724	1.76055	3.49931	3.47911	3.91191	1.66298	1.06948	4.15612	1.64297	1.10266	2.6422	3.65597	2.47381	2.35615
AREG	0.447723	2.01667	1.9618	0.132832	1.87144	1.7023	0.400414	0.949043	0.180781	2.10338	1.50209	0.528147	1.10526	0.361826	0.506232	1.24211	0.124112	0.512918	0.640711	0.687276	0.363288	1.88519	3.20967	0.377138	0.772253	1.25752	0.342651	0.0762888	0.189358	0.627578	0.741739	1.26824	1.48959	0.258986	1.39928	0.671532	0.502223	0.570116	1.69726	0.312654	0.521897	0.21588	0.842758	0.0555242	0.188856	0.27885	1.4241	0.246965	0.0640878
CD320	4.81008	4.75921	5.52764	5.12794	3.72717	4.50034	5.06922	5.04501	5.20091	5.33929	4.94044	5.28422	5.29124	5.43726	5.32836	4.70318	4.91826	4.35724	5.03036	5.43213	6.4815	4.59673	5.09351	3.05969	4.63836	5.33684	7.34725	4.92962	5.62587	5.18943	4.9783	4.52743	5.14547	5.06576	3.86586	4.86351	5.60999	4.92771	6.62166	5.38965	6.67577	7.11535	4.95976	4.57482	5.02657	5.05252	4.81836	5.49845	5.4231
MR1	1.11264	1.44289	1.30489	1.57363	1.14836	2.28066	1.51517	0.86207	1.12217	1.23543	1.73548	1.83142	2.33093	1.9854	1.25334	1.24875	1.22055	0.829577	1.22902	1.73875	1.31712	1.99605	2.46699	1.51281	1.45007	1.44595	0.751652	0.724993	0.444672	1.2004	1.04158	1.50859	1.39844	1.23224	1.1713	1.29275	1.7988	1.24724	1.12843	0.789901	0.48232	1.56942	0.990272	1.0762	0.628096	2.35175	1.61493	0.382634	1.77894
TIE1	2.20093	2.20836	2.28204	2.05482	1.51517	2.14456	2.33472	1.81411	2.60224	2.16398	2.99466	1.80244	2.98159	1.76371	1.9216	2.44604	2.25092	1.06868	1.4525	2.48682	1.9557	2.0037	2.24905	0.995771	2.41823	2.56287	1.25193	0.908421	0.621677	0.995232	1.7101	2.57968	1.72821	2.28365	2.15632	2.27877	1.84103	1.21537	1.39543	1.31279	0.616287	2.29561	0.795034	1.55778	0.970703	2.95459	1.91374	2.06854	2.21703
TAPBP	5.94117	5.48063	5.83375	5.21411	5.98418	5.39421	5.51438	5.91585	5.62436	5.82559	5.44753	6.38981	5.74032	6.37999	6.01325	5.64949	5.73944	4.93326	6.27093	5.3175	5.99578	5.50655	5.42293	5.27435	6.30846	5.22157	6.66062	5.73442	5.52653	5.34249	5.45793	5.15714	6.2102	5.48815	4.31749	5.71982	5.65382	6.32643	5.99051	5.95457	5.09712	6.09088	5.59647	5.79469	5.38938	5.55476	5.16096	5.68178	5.58878
ABCC4	5.8201	4.78351	7.43045	7.17648	6.20007	5.3594	6.45067	3.97016	5.33499	3.44093	6.94456	5.94268	4.9036	5.43355	5.70822	6.52479	7.37155	5.97328	6.30365	4.3573	6.0449	7.45115	4.52329	5.7446	5.96413	7.11714	5.43964	6.24202	5.98247	7.40833	6.90295	6.23206	5.05736	5.8441	7.42643	4.76283	5.65427	6.00295	3.80749	6.41231	4.36223	4.99826	6.42371	5.44297	6.92028	4.55228	7.05179	5.98396	6.0497
NOX4	1.52849	0.277128	0.516689	0.7011	0.314466	0.185815	0.514273	0.396708	0.700934	2.42846	0.298258	0.731732	0.21769	0.750968	0.668726	0.509364	2.00269	0.388107	0.916587	1.64185	0.14715	0.315374	0.234689	0.721371	0.364097	0.349701	0.573368	0.0540405	0.282293	0.182424	0.724898	0.861705	0.817928	0.243684	1.70354	0.948183	0.231801	0.602965	0.352278	0.140643	0.332527	0.92568	0.0983687	1.16759	0.62622	0.252108	0.705007	0.556143	1.07675
ELAVL1	3.8761	3.89165	3.69542	3.85087	3.88375	3.7088	3.85274	3.82493	3.83064	3.93242	3.7478	3.99478	3.64335	4.07607	4.11175	3.87348	3.61586	3.64062	4.19568	3.9181	3.82357	3.61969	3.95831	4.11127	3.74784	4.0266	3.033	4.27212	3.85302	3.8994	4.2752	3.95173	4.08185	3.78262	3.43492	3.78664	3.82503	4.06997	3.7485	4.23535	3.36243	3.22308	4.15412	3.78239	3.94098	3.62967	3.63986	4.47595	3.91409
PIK3R2	0.151261	0.145478	0.112394	0.105877	0.137676	0.107464	0.133133	0.270666	0.351332	0.365837	0.146664	0.143446	0.140233	0.165867	0.23795	0.134597	0.116203	0.054955	0.133718	0.142719	0.271232	0.106047	0.151524	0.147015	0.193713	0.191943	0.749811	0.289703	0.571224	0.120386	0.236517	0.206478	0.0926475	0.185949	0.092093	0.184925	0.242956	0.218129	0.369855	0.170124	0.44419	0.414437	0.189509	0.298401	0.213816	0.122237	0.127405	0.316812	0.227431
[truncated: 378 more columns]
