# Supplementary material for: Immune-Related Genes Are Prognostic Markers for Prostate Cancer Recurrence
Source: Front Genet. 2021 Aug 19;12:639642. doi: 10.3389/fgene.2021.639642 (PMC8417385; doi:10.3389/fgene.2021.639642)
Supplement: Supplementary file 2 [file Table_2.xlsx]

## Sheet: Table S2_exp_259_immunegene_geo
	GSM1133136	GSM1133137	GSM1133138	GSM1133139	GSM1133140	GSM1133141	GSM1133142	GSM1133143	GSM1133144	GSM1133145	GSM1133146	GSM1133147	GSM1133148	GSM1133149	GSM1133150	GSM1133151	GSM1133152	GSM1133153	GSM1133154	GSM1133155	GSM1133156	GSM1133157	GSM1133158	GSM1133159	GSM1133160	GSM1133161	GSM1133162	GSM1133163	GSM1133164	GSM1133165	GSM1133166	GSM1133167	GSM1133168	GSM1133169	GSM1133170	GSM1133171	GSM1133172	GSM1133173	GSM1133174	GSM1133175	GSM1133176	GSM1133177	GSM1133178	GSM1133179	GSM1133180	GSM1133181	GSM1133182	GSM1133183	GSM1133184
ABCC4	11.7472	11.8525	13.7969	12.2804	11.1556	12.8285	13.1087	12.2293	11.6148	12.5748	12.2666	12.8529	12.7682	12.2088	12.1217	11.4112	11.9697	13.503	12.8932	11.822	13.0472	12.4886	11.6829	13.3738	12.4906	12.512	13.0156	10.219	12.1913	13.3281	10.9305	12.2186	13.1034	12.1666	13.0318	12.6443	13.6587	11.9906	10.3681	12.03	11.6516	11.2068	10.8241	11.8307	11.8917	11.6165	11.194	10.9702	11.6775
ACVR1B	9.07321	9.43047	8.76221	8.02335	7.31709	8.70227	8.78473	8.67613	8.995	9.09253	9.3643	9.25086	8.67136	8.52017	8.68861	9.25652	8.70306	8.23453	8.91421	9.04025	7.80425	9.05512	9.56765	8.82671	9.03675	9.25791	9.04206	8.77148	8.76673	8.55073	8.97884	8.41097	8.76584	8.26319	8.775	10.1128	8.96517	8.73272	8.73073	10.1671	8.73925	9.22341	9.41308	9.35675	9.2802	9.50712	8.622	9.35528	8.99045
ADM	8.5652	8.36247	5.14414	8.8915	6.92172	9.24215	6.24844	6.52639	6.88435	6.17237	7.69948	6.23549	4.62267	5.02571	7.78457	5.83996	6.77923	7.19563	7.53406	6.23694	10.3134	5.58438	5.84049	7.00019	6.62481	9.35338	8.27447	6.37345	5.84359	6.20124	6.11156	5.29025	7.76615	5.31132	6.19827	6.52055	9.37568	7.40797	5.84089	6.85829	6.1589	7.15616	6.83958	8.23757	8.19921	9.39029	6.17356	6.44121	7.64026
ADRB1	9.40296	10.1814	9.86874	11.0842	10.0944	10.1678	10.4319	8.18155	9.96168	9.93908	10.5377	10.7167	8.73279	10.1285	9.80457	9.06643	10.5663	10.9515	10.8043	10.2773	10.9459	10.7354	9.46297	9.64443	10.2824	8.66672	11.6772	8.88787	10.875	9.87503	8.20618	10.1693	9.839	8.17854	10.5031	10.583	11.1639	11.1859	8.61545	8.89972	8.39716	8.58484	8.8628	8.90816	9.62531	8.44037	8.17935	8.17059	9.18598
ADRM1	3.12821	4.35131	3.63276	3.36582	2.9874	3.81038	2.9542	4.3166	4.65473	3.71355	3.78266	3.99091	5.70225	3.42279	3.95222	3.24989	3.73585	3.33409	3.33845	4.80542	4.96659	3.15946	3.47626	3.3796	3.33939	4.58685	4.30047	3.87316	3.19193	3.40252	2.98915	3.23787	4.13272	3.38149	3.02539	5.2866	3.59833	2.91955	3.6916	3.87129	3.46743	2.82094	2.95438	2.94903	2.70083	3.16337	2.95125	2.99915	2.94495
AKT1	6.85521	7.51043	8.2691	6.74262	6.51842	7.10543	6.94133	7.68043	7.70482	6.97506	6.81931	7.23989	8.28116	7.18102	7.73052	6.93979	6.89924	6.33551	7.24586	7.3092	7.19364	7.46064	7.07472	7.48313	7.4567	7.18712	7.18629	6.51855	7.18712	7.39271	7.66974	7.19025	7.97427	7.30494	5.94317	7.99708	7.73155	7.33319	7.18997	7.23421	6.82169	6.4829	7.18398	7.2752	6.97599	7.13891	6.94647	7.17737	6.8168
ANGPT1	4.07314	5.21377	4.50925	3.18355	5.48881	5.17628	3.60399	4.83005	4.10393	3.87244	2.59661	2.57734	2.59708	5.65894	6.74991	7.15218	2.77333	3.04143	2.90823	2.64322	2.54548	3.04628	4.07151	4.80161	4.06928	4.89095	4.80736	4.78651	4.06997	3.58925	5.73906	2.57832	4.75611	6.95556	4.07621	2.5763	4.06477	3.7302	3.70485	3.42416	5.07224	6.99549	5.9354	5.99184	6.57934	6.96755	4.80729	7.22377	6.47846
ANGPTL2	7.74096	8.31683	6.19507	7.83506	7.67964	7.0031	7.27767	7.46678	7.36527	7.34358	7.44784	4.9912	8.43191	6.94926	5.44526	8.64944	6.24764	5.93641	6.08855	7.47317	7.50725	5.16075	7.31148	9.27264	5.98786	7.07505	7.19652	8.54497	6.95486	7.47317	7.76461	5.32059	7.00539	7.63449	7.15549	8.05299	6.07959	7.31675	8.31727	10.1263	8.72456	7.85501	6.77173	8.18331	8.4444	9.36948	8.13037	6.89188	8.56794
APLNR	2.44276	2.28177	2.28684	2.262	2.32955	2.2823	2.28283	2.29068	2.29865	3.01526	2.28656	2.28721	2.28456	2.28928	3.36583	2.28563	2.27147	2.28534	2.29361	2.62746	2.91559	2.30388	4.33019	4.37552	2.39927	2.78463	4.2272	5.43804	2.28782	2.28968	4.06618	2.29013	7.45374	6.35205	2.30046	8.15736	2.73762	2.28815	2.294	4.83344	2.24	2.29391	2.2794	3.07895	2.24728	2.26621	2.34448	2.27783	2.26336
APOBEC3C	7.22905	7.13547	7.14495	6.68526	7.11489	7.14988	7.34677	7.14273	7.18927	7.18187	7.04318	7.12494	6.7921	7.14229	7.22022	7.33861	7.14525	6.98749	7.14641	7.13854	6.86761	7.09748	7.54699	7.12402	7.15434	7.14752	7.13817	7.40763	7.14145	6.95452	8.40289	7.15915	6.80029	7.14728	7.19807	6.5682	7.08934	7.29603	7.14376	7.13732	7.39864	7.92329	7.1399	7.38401	7.40864	7.22889	7.51568	8.01065	7.376
APOBEC3F	5.24306	5.00747	4.35663	5.1385	5.99721	6.42377	5.43913	4.06134	5.15991	5.19262	6.09154	5.10905	4.83707	4.63254	5.35611	5.14553	5.25556	5.13136	5.10022	5.14199	5.13276	5.1147	5.54709	5.29006	5.55902	5.42646	5.1433	6.96124	5.29565	5.3199	6.05841	6.07241	5.14513	5.02526	5.67288	4.29596	4.83767	6.62019	5.39774	4.43207	6.2642	5.82049	5.14553	5.06771	5.12775	5.24883	5.17623	6.42316	5.31602
APOBEC3G	9.02231	5.963	4.13575	7.1774	5.36951	6.27975	5.06113	8.26076	5.97553	6.61748	3.08768	4.1244	4.24657	5.12634	5.39496	7.48781	5.59133	4.90649	4.15659	4.12103	6.49767	4.56069	6.97087	6.28789	5.74433	5.25373	4.43056	7.43902	4.43408	5.17962	6.36095	4.43405	5.45857	3.36095	6.36892	4.47339	4.412	4.43866	3.84255	7.06614	7.8432	6.95921	8.40748	6.13026	7.49346	6.89085	6.87801	8.73288	5.64005
AREG	4.71481	2.47772	2.52975	2.47609	3.86463	4.26361	2.46309	2.52519	2.6287	2.46237	4.011	2.49472	2.51933	2.50139	2.59923	2.51375	2.49992	2.63573	2.59963	2.50515	5.09185	2.76034	2.59074	2.47657	2.53002	4.82835	2.51686	2.63366	2.54741	2.46458	2.55592	2.55744	5.35123	3.21113	2.69525	4.47547	6.41321	2.53815	2.83594	2.50045	2.41816	3.93401	2.49257	2.53122	3.2162	6.39124	2.77298	3.09422	2.58869
B2M	14.5673	14.3876	14.3876	13.2521	14.0598	14.6504	13.7337	14.4387	14.6396	14.0937	13.8988	13.401	13.8938	14.2802	14.3199	14.4223	14.2904	13.691	13.4049	14.4526	14.077	13.6688	14.4057	13.9317	14.1396	14.354	14.1134	14.7578	13.159	14.1106	14.0081	13.5278	14.2268	14.3253	14.1285	13.7775	14.2275	13.9339	13.9978	14.3236	14.8219	14.318	14.613	14.2367	14.3559	14.3344	14.4151	14.5676	14.2391
BIRC5	3.3775	4.595	3.97278	7.99622	2.90254	3.99159	3.12478	5.15413	5.34008	3.03877	4.09821	4.23788	5.6575	3.55796	2.65284	3.32937	3.83147	4.04961	5.86926	3.60469	7.41744	4.3331	5.11715	5.2844	3.67857	3.71589	2.55165	3.06426	2.59481	5.85109	3.02836	3.28873	4.92002	6.01733	3.16874	5.52238	6.45866	3.60961	4.03668	6.28097	2.54342	2.18904	3.5982	2.19397	2.39012	2.18735	2.19847	3.58085	2.17694
BLNK	7.79278	8.6066	6.27846	8.21659	7.07245	8.42578	9.10567	8.13552	6.95097	8.45643	8.38916	7.62538	6.41278	6.65676	7.53357	7.11068	8.34722	9.90402	7.81203	7.0126	7.08597	7.27802	8.0114	7.56543	8.01783	7.06182	7.82205	6.60692	9.04549	6.7183	7.98679	8.35555	7.69037	7.86468	9.17808	7.12549	8.59673	8.22144	8.18163	7.81143	7.07228	8.31496	6.24586	6.74587	7.08049	6.23453	5.967	7.64868	6.84778
BMP8A	4.19499	4.27403	3.76183	3.76587	3.78045	3.3503	3.75973	3.76268	5.28705	3.75917	3.78515	3.75764	3.11412	3.76101	3.76028	3.70222	3.56792	3.0503	3.19654	3.76587	3.79406	3.78172	3.77951	3.75812	2.81895	3.77516	5.33314	4.784	3.60156	3.7538	3.76773	3.76186	6.28256	4.05965	3.77147	6.54313	3.93115	3.76694	4.57848	4.01178	3.75821	3.75802	3.75938	4.10885	3.8272	3.75423	4.11489	3.74346	4.5977
BMPR1B	10.1386	9.93567	10.62	11.2397	9.11223	9.95441	11.1102	8.90088	9.63294	9.64649	9.71086	10.545	10.6861	9.64863	10.4582	10.8786	11.0632	10.1539	11.144	11.6237	10.5908	10.7913	9.30142	11.2194	9.31537	10.074	11.4218	10.2645	10.3173	10.7244	9.08362	9.00405	11.1393	8.12365	10.1888	11.5337	10.9884	8.77196	8.27539	10.6844	9.98051	9.55021	9.4212	9.77876	10.3566	10.2	9.28876	8.33372	9.86325
BMPR2	9.20296	9.13992	8.92553	9.57819	8.92168	8.85902	9.41983	8.88509	9.60387	9.21089	9.07359	9.25725	10.2949	9.13242	9.59705	9.07007	9.36291	8.85589	9.11032	9.95079	9.64452	8.79333	9.0784	9.95416	8.88381	8.89235	9.55876	8.63256	9.52373	9.60348	9.25725	8.54512	9.99589	9.22135	9.41626	9.91588	8.86608	9.18176	9.25144	9.39395	9.08591	9.68044	9.67991	9.85017	10.1565	9.80199	9.00502	9.27753	9.8852
BPHL	5.55223	8.27285	8.18037	7.68132	6.88098	8.4292	7.68406	7.68166	8.15916	7.68006	7.72246	7.96841	6.65884	8.51814	7.90388	7.30298	8.26729	8.32168	8.47589	7.95443	8.3106	8.76338	7.89868	7.02669	9.0869	8.15661	8.64472	7.77777	8.18551	7.11308	7.32796	9.07648	6.66969	8.47329	6.47449	7.6832	8.08833	9.46222	7.45643	7.30752	6.64497	6.31106	6.40025	6.80008	5.95645	7.20671	6.95366	6.01153	5.93974
BRAF	9.04878	8.93553	9.06705	8.27618	6.66039	8.36717	8.77938	8.37994	8.0351	8.8601	8.74419	8.76237	8.16617	8.50702	8.4691	8.18786	8.96652	8.74929	8.5058	8.72291	7.84991	8.21957	8.28502	8.72925	8.90943	8.78007	9.16727	7.60588	8.47526	8.51936	8.38715	8.14495	8.7029	8.87759	9.55536	8.31664	7.94085	8.16466	8.16008	8.16948	8.29519	8.21124	8.2455	8.2554	8.0342	8.23951	7.76716	7.83969	8.20244
BST2	6.7779	5.21855	5.25234	5.26763	4.59088	5.18801	5.9148	6.54743	6.12698	5.91707	5.90562	3.6545	4.7654	3.92537	7.05164	4.66485	5.92155	3.73839	4.40159	8.90829	5.48121	4.93362	6.46381	6.04746	4.90064	6.2412	4.72498	9.1092	4.14892	6.99004	7.39274	4.65772	4.79315	4.91993	5.53108	4.43662	4.52949	5.36405	5.86005	6.59401	8.55209	7.20431	6.03985	7.31248	6.40218	8.19	6.15859	7.66333	7.20772
C3AR1	7.45736	6.01919	6.40414	7.03754	7.40086	7.82704	6.57765	8.08194	7.00512	6.69111	6.16793	6.09873	7.03911	7.04006	7.14807	6.43621	6.5282	6.69168	6.04975	6.35887	7.77714	4.70814	6.23407	7.26239	7.21996	7.51358	6.56064	5.69076	6.36109	7.58481	5.93663	7.37838	7.42879	7.22226	6.86218	6.32547	7.13008	6.34985	6.8075	7.84858	5.97968	6.05143	5.41224	5.85662	5.65277	6.25826	5.2893	5.91768	6.16352
C5AR1	3.41966	3.11403	3.15215	3.41375	3.47743	3.12194	2.91666	3.41598	5.43852	4.14063	3.60497	2.59685	2.94511	3.0055	5.29252	2.61622	3.42445	3.3751	3.17135	3.41749	5.85252	3.30037	3.84815	3.87908	2.47439	4.41224	3.22188	3.45385	3.43402	4.23669	4.7825	3.1715	4.43547	3.37466	3.43679	3.42463	5.42874	3.42936	3.14228	3.06211	4.69911	3.48443	3.40663	3.09145	3.38646	5.03928	3.13948	3.95295	3.87958
CALCRL	7.64116	5.29668	5.66068	5.92729	5.52911	6.10782	2.48379	6.67206	5.92212	6.80999	5.88569	5.24825	6.63125	6.11749	5.89147	4.26469	5.21641	6.23166	4.36697	5.9168	6.9704	4.71205	7.45601	6.76215	6.61233	6.55462	7.38445	7.63564	2.82866	4.6082	6.94674	5.76307	8.25596	5.94226	3.56688	9.01117	6.88797	3.34816	6.64655	6.29346	7.34399	8.18195	7.95289	5.8741	7.44035	6.32529	7.53831	7.06786	6.31392
CCK	2.37767	4.23948	2.90029	2.33703	4.6068	2.36334	2.43035	2.40006	2.41017	2.33513	2.37248	2.3487	2.35404	5.61783	5.14099	2.57816	2.35287	2.32398	2.40453	2.34691	2.39507	6.32594	2.35962	2.33959	2.36307	2.40503	3.22776	6.85907	2.40611	2.33566	2.40598	3.02276	2.38101	2.40958	2.41193	2.34617	2.34895	3.42367	2.39682	2.34576	6.84172	6.07196	4.70985	7.52811	6.47458	6.31076	5.44331	2.38517	6.42322
CCL2	10.6303	5.33654	3.21817	8.43548	5.269	7.64879	6.55493	7.81652	8.04512	7.81652	7.92847	5.10376	5.69356	6.38674	10.5109	8.39488	7.4889	7.72047	7.55038	5.37272	8.20742	5.06972	6.37305	8.28718	7.10069	12.5444	8.23762	8.88906	3.45033	8.44913	7.26143	4.84199	8.94884	5.75085	6.61524	7.94909	9.52794	5.76748	5.76791	7.85283	8.98974	9.83354	10.8398	11.9788	8.52294	11.8123	8.48842	7.10156	10.8325
CCL4	5.25033	2.47569	2.45108	2.61934	2.53001	2.65673	2.98917	2.48324	2.4625	2.45992	2.48844	2.28613	2.17098	2.44903	4.24524	2.35677	2.48769	2.47977	2.48924	2.44997	4.88549	2.29258	2.4873	2.4873	2.48855	4.57138	4.08362	2.4873	2.45353	3.11544	2.45625	2.45207	4.44338	2.47386	2.45861	2.56364	4.1388	2.49526	2.49249	2.45099	3.93869	2.50016	2.48195	3.69542	2.47872	2.58755	2.44343	2.4877	2.51122
CD1D	4.85797	2.39691	2.40754	2.40178	2.63373	2.4295	2.35897	2.46312	2.46637	2.39496	2.41314	2.37392	2.81524	2.40728	2.49635	2.38928	2.40884	2.36238	2.4104	2.37757	2.90878	2.422	2.40938	2.4008	2.54712	2.41222	2.38265	2.58175	2.41153	2.51748	2.41127	2.41278	2.40781	2.44076	2.41934	2.78354	2.41105	2.39678	2.41153	2.86724	3.74921	2.92449	3.38415	2.3387	2.39058	2.38598	2.39082	2.38508	2.38257
CD320	3.85919	7.29136	5.85474	5.47851	3.6778	5.20799	5.03487	4.97929	6.24171	4.83978	6.0806	5.49571	5.86248	4.34605	4.90684	4.28466	4.25368	4.93262	5.77753	4.85852	5.32454	5.71475	4.4161	4.36353	5.55454	3.74591	4.45497	4.19144	4.75809	5.07946	3.80995	4.36892	4.32566	5.43195	4.39701	6.77882	4.5588	3.80833	5.85275	4.66779	4.98394	3.98067	4.65876	5.06959	3.8459	3.67217	5.03709	3.33357	3.62689
CD40	5.09836	4.95794	5.33733	3.62934	5.00039	4.93579	4.56375	5.33569	4.97569	4.23119	4.87328	3.35391	4.96707	4.96491	4.78127	6.24523	4.28392	3.38498	2.61694	4.27841	5.09909	4.97781	5.101	4.21784	4.96554	4.9701	3.6936	6.18615	4.97108	3.79041	6.72703	4.96884	3.73174	3.50583	6.23207	4.96565	3.87354	4.68753	6.08207	5.27597	6.26519	6.22615	7.01764	6.10034	5.75241	5.81565	4.22369	5.92271	5.0029
CD81	10.0887	10.9853	10.6098	10.283	7.97659	10.0317	9.97381	10.4897	10.7169	10.3923	10.5298	9.48673	10.5302	9.37283	10.6936	10.4093	10.2565	9.58732	10.4629	9.99935	10.3159	10.3173	10.7618	10.3792	10.5061	9.95728	10.6199	11.1285	9.47129	10.6041	10.6013	9.60762	10.607	10.4461	9.77974	10.9533	10.3073	9.94403	10.6041	10.6318	10.4345	10.2325	10.3017	10.4332	10.3728	10.3907	10.4421	11.045	10.0253
CDC42	11.9108	11.7895	12.3268	12.0538	9.94181	11.8619	11.6406	11.8183	12.2708	11.6879	11.6223	11.7565	11.8364	11.1965	11.861	11.6751	12.1551	11.433	11.5318	12.1382	11.6258	11.6932	11.7856	11.9164	12.1499	11.9854	11.8277	11.9662	11.291	12.0245	11.8369	11.3652	12.0382	11.4257	12.002	12.0229	11.5997	11.8913	11.3814	12.2261	12.0525	12.0654	12.1368	12.1281	12.0401	11.8444	11.8904	11.6399	12.1089
CDK4	8.29909	9.30871	8.33158	9.94293	6.3654	8.3608	8.86396	9.82438	8.81095	9.36745	9.24956	9.20776	9.60216	8.58145	8.82293	8.23897	9.06693	9.1035	9.05162	9.42519	8.59747	8.81637	8.83663	9.42578	8.81867	8.34277	8.6662	8.46045	8.53275	9.23476	7.82747	8.99586	9.21957	9.15864	9.08849	9.52049	9.10231	8.26519	8.81095	9.1314	8.30452	8.18396	7.82425	8.04429	7.91801	8.13008	8.08512	9.19072	8.07991
CECR1	6.6415	5.47769	3.96137	4.34559	3.85114	5.82791	4.43194	6.78502	5.74528	5.42717	4.4376	3.26566	3.89428	5.28643	4.76331	3.79831	4.43557	3.60324	4.06352	4.43462	6.14539	4.62926	7.53767	5.89959	5.2282	4.87712	4.434	4.49663	4.62105	4.72591	4.76568	4.86385	4.41946	4.77841	4.50485	3.7368	4.43403	4.64604	4.20918	5.88967	6.83654	6.64461	6.30142	4.53622	6.30617	6.25785	4.60847	7.7662	5.18288
CHGB	4.9837	2.33941	2.28991	2.28172	2.43369	2.27972	4.5516	2.28487	3.2085	2.21854	3.21074	2.32688	2.2951	2.27541	5.63571	4.57132	2.28996	2.33859	2.28006	2.2848	2.3005	2.40303	2.44878	2.29569	2.29394	2.27738	2.27133	3.18459	3.86814	11.4986	5.18038	2.2422	2.66576	3.26632	2.81085	2.23614	2.31305	2.32014	4.37035	2.2843	2.31266	4.57153	3.82584	3.15222	3.90117	3.29893	3.61014	4.95939	4.71394
CIITA	9.85142	6.55743	5.51007	6.80313	6.99077	7.54737	6.48869	8.45357	7.84443	7.10841	6.32056	5.62126	5.0428	7.4133	6.6197	6.68687	5.7976	6.26948	4.92228	6.24654	6.75039	3.57539	7.69219	7.28441	6.82205	6.82039	5.68719	7.23337	5.70298	7.28851	7.92976	6.45493	6.81136	7.86477	8.30618	5.11979	6.88611	5.82945	6.8357	7.13225	8.97679	8.23781	8.93154	7.86247	8.41081	6.21078	7.26191	6.7815	7.02742
CLDN4	9.42421	11.3934	9.02318	10.1768	7.71947	10.4843	8.18111	7.87313	10.3738	9.1217	9.1888	8.48343	9.08772	7.25272	11.1159	7.76406	8.86071	8.99129	10.5095	8.33991	11.1463	9.9634	10.039	9.08218	8.88888	10.7469	8.47839	8.48255	8.04228	10.0858	8.45485	8.42569	8.74396	10.1236	7.44469	10.9094	10.6236	9.90568	8.38674	9.13532	8.03899	8.26197	8.37979	8.63339	8.53396	9.48062	7.77072	7.52554	8.06377
CLEC11A	4.89512	5.17752	4.48152	2.89096	7.34009	5.37884	3.32373	4.99117	4.42258	5.1622	4.74117	5.83211	6.18789	5.25064	5.17992	5.86335	4.15023	4.37109	3.94332	4.27195	4.4926	3.16253	4.42951	5.38289	5.14682	4.33123	4.42339	4.34638	5.51539	4.42284	4.34187	4.43005	4.95721	4.01003	3.07874	5.48283	4.24807	4.16577	3.47254	4.97499	4.40066	2.28186	2.48237	2.2637	2.57757	3.37738	3.03475	2.84681	3.46927
CMTM6	8.50696	9.14711	10.0019	8.80884	7.31843	9.29146	7.76456	9.41254	9.16038	8.53641	8.90203	8.30988	7.96492	8.14858	9.53968	7.97955	7.41947	8.00847	9.04162	9.30659	8.69193	8.36921	8.05664	8.07637	9.37087	8.41354	9.52753	8.22974	7.1642	9.31185	8.61173	8.04706	9.53914	7.95512	8.16742	5.47008	8.75458	8.58956	7.6379	9.44549	8.71229	9.14917	8.9075	9.50915	9.61635	9.31025	8.78012	8.67919	9.37891
CSK	8.08378	7.5983	7.22619	7.35496	8.98686	7.23834	7.04582	7.23673	7.19819	7.23266	7.18202	7.31387	8.6571	6.66452	6.44273	6.37137	7.23849	7.2985	6.95925	7.68328	7.64063	6.56525	7.23481	7.42825	7.28658	7.42059	7.62124	7.31556	7.29396	7.09951	7.04885	7.23509	7.44778	7.39053	7.71622	8.4252	7.5398	6.44359	7.52154	7.20858	7.17249	7.23448	7.22655	7.24557	6.54106	7.22521	7.24552	7.17359	7.21282
CSPG5	2.99425	2.99167	2.95455	3.38554	3.67189	2.73553	2.97411	4.1642	2.83704	2.96	2.99991	2.9988	2.9784	2.97123	2.99831	2.97964	2.99924	2.65894	3.11686	2.99801	5.26037	3.02593	3.01047	4.4582	3.46404	3.005	4.30573	3.02732	2.91957	2.96037	2.98435	3.0077	4.82376	3.45216	3.22737	2.98557	5.15851	2.98253	3.3821	3.81869	3.65366	3.46437	2.91643	4.64586	3.39665	2.95263	3.01104	2.94703	4.37992
CTF1	2.96939	2.9995	2.96899	2.54525	2.8172	2.96025	2.96762	3.78832	2.98984	2.96675	2.38133	2.96153	2.97028	2.96731	2.96817	2.97139	2.96929	2.47271	2.98868	2.42015	2.96747	2.97374	3.30778	2.96637	3.05671	3.77336	2.50426	2.97842	2.97139	2.95079	3.36668	3.42969	2.96867	2.97841	3.33903	2.96893	2.5041	3.06666	4.16894	3.70479	2.96456	3.58313	3.39722	3.42707	3.55143	3.94561	3.06889	3.36891	3.54236
CTGF	12.5621	11.1759	6.73038	10.986	10.0194	10.8394	11.3088	10.3373	11.1557	11.1814	10.4989	8.75285	10.2968	9.69885	11.1393	8.8581	10.072	10.6814	11.0482	9.20303	11.4953	6.84495	10.1591	11.1123	9.49642	13.0467	10.4959	6.81506	7.29573	11.6485	10.9832	9.65316	10.9227	10.5748	9.06546	9.6594	11.6793	12.1192	11.6251	8.95721	9.98371	11.5463	11.3025	12.1916	11.5789	11.9279	10.6622	7.7676	12.2551
CTSB	11.5799	11.5503	11.0818	10.6557	11.2995	11.4961	10.9713	11.5914	11.6978	11.7131	11.2095	10.1529	11.1205	11.4081	11.906	11.6481	10.1993	10.704	11.1641	10.2998	12.0468	11.0773	12.7257	11.262	11.3454	11.8908	10.517	12.4097	10.4841	11.1976	12.0616	10.6618	10.5735	11.2674	10.7583	10.1988	11.7033	11.6068	11.2883	11.0978	12.1999	12.5935	12.1737	11.98	12.211	12.4016	11.3122	12.9997	12.0534
CX3CL1	5.7128	5.22959	4.12143	3.81607	5.4308	4.33511	4.75136	4.75382	4.77928	4.74256	4.75768	4.20638	4.20901	4.66063	6.06546	4.67883	3.83253	4.50807	4.62027	3.97967	5.50381	3.82611	4.80086	4.63278	4.67743	4.75109	4.52651	6.56421	3.41751	5.08051	4.75808	3.77895	5.12031	4.82621	5.69515	4.69926	4.99775	4.17998	4.62107	5.25906	4.74379	5.53093	4.75125	6.36658	5.36135	7.18647	4.87941	5.44124	4.73897
CX3CR1	4.60773	3.79696	2.42873	3.78593	3.74895	4.1039	3.61947	3.85435	4.07975	4.69145	3.73007	2.89721	3.81073	4.77197	3.80287	5.45995	3.70098	3.72472	2.90349	3.7638	3.63315	3.79888	4.43192	4.00058	3.77661	2.92074	3.81073	3.81368	3.80792	4.28491	4.37377	2.90353	3.84944	3.88341	3.57859	3.80148	3.79738	3.72895	3.82882	5.30494	4.78567	4.8904	3.79541	3.81073	5.17421	4.77903	5.11766	5.79075	3.74841
CXCL14	7.83403	12.23	4.43	12.0309	8.18951	9.70998	7.0075	11.9297	10.7958	10.8541	11.5726	6.10896	11.0823	6.8258	2.91616	2.76799	5.68488	6.8484	4.03669	5.81208	11.6267	5.2907	7.42719	8.59382	8.8938	9.29952	2.59167	3.73335	3.99719	7.89471	3.6999	4.27309	6.93023	8.78656	8.9818	2.51375	6.36391	7.58655	11.0324	4.88725	7.22369	6.36761	3.77785	3.64474	3.68088	4.50082	3.97328	3.75337	2.93548
CXCL16	7.79198	6.90171	7.0296	6.7075	7.40508	7.17291	6.68819	8.1386	7.11697	7.64403	7.01065	6.63469	7.87971	7.60562	7.30322	5.88641	7.58192	6.20798	6.61236	7.45851	7.08514	7.68386	7.90991	7.81962	7.16902	7.7757	7.576	8.35225	6.67348	7.7669	6.69664	6.81673	7.58393	8.055	6.32208	7.16031	8.07692	6.71128	6.8737	7.97642	8.33503	7.88231	8.02602	7.69198	7.82664	7.90585	6.96581	8.09487	7.40865
CXCL2	4.60258	2.80387	2.91487	3.25798	4.20195	3.6322	3.13146	3.15666	3.77087	3.25363	3.20903	3.06305	3.74828	3.18634	4.68253	3.19673	4.61913	3.19631	3.44382	3.19086	5.37486	3.44825	3.17728	3.19816	3.20744	4.46325	4.29675	3.21043	2.92769	2.64702	4.68783	3.20865	4.68636	3.32406	2.61288	3.19952	8.08337	4.45144	3.09722	3.1501	3.47869	4.61611	4.71983	4.1827	6.19432	6.6103	3.37988	2.68949	3.75011
CYR61	11.9953	8.64635	6.85451	9.96235	10.051	10.3641	11.1933	9.16409	9.49754	9.46097	10.4203	8.17141	8.62574	8.5198	11.5817	7.81991	9.94252	10.232	11.1929	7.12441	12.3661	7.43456	10.2321	10.2099	10.2145	11.8317	10.6558	7.26795	8.44658	10.5347	10.6965	8.58831	10.9158	6.92898	9.03705	9.76666	11.5116	12.1179	10.0969	7.73739	10.1696	11.9019	11.4415	12.2218	12.0629	12.8166	11.0395	6.34946	11.8584
DAXX	4.4115	5.58086	4.97488	5.83033	3.90653	4.22486	4.28293	5.34918	5.30035	4.73742	4.4329	4.10238	5.626	5.58609	5.88756	4.26006	4.81831	4.36011	4.81041	5.1139	6.86722	4.56947	6.07602	4.89872	4.87834	5.33918	6.22574	5.9744	5.15761	5.52962	5.73383	4.5499	4.73172	4.55435	5.90254	4.71627	4.69508	4.26943	5.83166	6.26808	4.75416	5.93481	5.67335	6.3186	5.91672	6.2323	4.80389	4.97726	5.85822
DEFB1	4.68956	3.17485	2.97104	2.97935	3.02646	3.0145	3.01439	2.86176	4.1738	3.09312	3.02569	3.47933	3.1826	2.98254	5.11491	3.90802	3.66349	3.01362	2.98647	3.82527	2.4408	2.97668	5.66755	2.99103	2.98761	3.10412	3.01724	5.42417	2.98878	2.82444	4.55615	3.18895	2.86667	3.12046	2.99705	2.95286	3.52962	3.18637	4.09762	2.84975	3.69817	6.94847	3.30776	4.96435	4.20373	6.05927	3.7274	8.08523	4.17026
DUOX1	6.51355	5.01001	4.23694	3.55823	3.51361	3.55634	4.55875	3.57792	4.24594	6.07932	5.47755	3.95437	3.25973	3.55985	3.56358	5.43171	4.23753	3.461	4.23883	4.23694	2.8166	3.27024	8.42924	3.55735	2.83871	3.6051	3.94245	7.04597	4.20785	2.39167	6.81201	4.23902	3.56229	3.82659	3.74594	3.57926	2.91433	3.31798	5.68862	3.55992	7.45946	7.96939	6.91787	6.28788	6.27632	6.28834	7.68818	7.94509	7.05485
EDN1	3.38601	2.97601	2.65567	2.8795	2.77124	2.99207	2.59402	2.92078	5.44368	2.65676	5.38443	3.05803	2.61221	2.92134	3.38112	2.92478	4.22951	3.24353	3.30396	2.80713	6.39902	2.93416	2.64027	3.08411	3.44639	2.79573	3.41111	2.6235	2.60682	2.58487	2.72781	3.84307	2.90756	3.08192	2.70938	4.81437	6.57932	2.73691	3.06518	5.80002	3.10036	5.1312	2.64079	5.7881	6.23243	5.39414	4.45811	2.57563	3.54712
EDN3	4.39292	4.46719	4.3952	5.218	4.12994	2.43301	7.23567	5.47904	4.38968	4.2462	4.67821	4.39155	3.81172	7.57067	5.00495	6.50827	4.08112	4.07119	5.27485	2.43622	2.84179	3.97736	2.43956	4.75365	2.57504	2.43228	4.28707	6.55092	5.85027	3.39709	7.26292	2.84298	2.43593	2.45557	3.65866	2.97715	4.39337	3.32547	3.20725	2.42656	7.2986	6.84341	6.9644	5.4347	6.05872	7.09988	6.20281	7.07705	6.48998
ELAVL1	7.73845	7.76988	7.35629	8.08134	9.15134	7.25179	7.48015	8.16437	7.76299	7.99632	7.81869	8.40967	7.69476	7.08843	7.90866	7.38652	7.72369	7.53892	7.62585	8.11743	7.99021	7.81269	7.40042	7.85054	7.93016	7.76569	7.70555	7.1236	7.00447	7.50644	6.70132	6.56105	7.90746	7.59891	7.47603	8.09071	8.06812	6.37384	6.9725	8.50668	7.33281	7.04516	6.46217	7.25293	6.42254	7.73491	6.88829	6.97694	7.30534
ELN	5.98217	7.54735	5.08273	6.01499	6.91573	6.23639	5.97942	5.6612	5.99335	6.23044	6.71674	5.85653	6.40559	5.85912	5.53163	5.51867	5.17703	4.74416	6.26359	5.98341	5.7453	5.99549	5.88354	6.60144	6.09999	6.10971	5.37617	6.38828	5.36047	5.97857	6.66209	5.98699	6.0025	7.02263	6.5726	5.98429	5.54158	5.99927	7.14493	6.65569	5.45074	5.3588	5.29511	5.54289	5.28611	6.20505	5.32695	5.97117	6.13269
ENG	7.04193	8.80941	6.29643	6.96562	6.7102	6.59044	6.66252	8.4438	7.78761	7.67844	7.44161	6.66532	8.70879	6.7114	7.02899	6.72947	6.42401	6.43663	6.67198	6.66853	8.0331	6.47914	6.6718	6.89807	6.93693	7.69309	6.87041	7.51654	6.93193	6.59308	6.67289	6.67213	8.24104	6.68961	6.79538	7.74178	6.69092	6.67111	8.48914	6.71457	6.28249	6.57278	6.11749	6.57752	7.43442	6.57326	7.30801	6.84482	6.82569
ERAP2	9.34619	7.09985	9.11129	5.08106	5.15741	9.47448	6.21793	9.86449	9.18048	9.14419	8.42708	8.05734	7.9184	6.58611	8.94876	8.5744	8.86811	8.22404	4.31323	8.93837	3.81185	6.70714	8.81775	9.27872	6.58865	9.15219	7.06884	9.86459	6.6663	4.20791	8.9624	8.25209	8.13593	3.32458	8.33768	6.96514	7.21543	9.43534	9.59766	2.93131	7.71902	8.63096	8.0166	8.35958	8.27352	8.36413	6.33535	9.97348	8.1358
ESM1	2.57827	2.44498	4.58451	3.92161	3.28814	2.29001	2.28936	2.29366	2.51924	2.43772	2.51108	2.44856	3.99478	2.47965	2.51313	5.47559	2.29868	2.48388	2.30311	4.49566	5.56045	2.54395	2.9489	2.69672	2.48815	2.41965	3.03673	7.33413	2.31117	2.44127	4.94201	2.50662	5.26882	2.61781	2.59832	6.84526	2.48125	2.48564	2.52589	2.47984	2.48001	2.45311	2.46911	4.13557	2.44063	3.98957	2.48662	2.96978	3.63342
ESR1	8.95456	7.95936	4.42676	6.10486	6.53978	6.66226	4.17307	7.59264	6.19433	7.26037	6.51282	5.42885	8.49943	5.36902	4.54305	3.77578	4.85308	6.78625	4.65184	6.47535	8.06958	6.36705	9.45014	6.89243	6.88086	8.0892	5.73375	5.79685	3.92257	5.89709	4.58393	5.33519	7.20396	6.79487	6.9028	4.67286	7.31593	5.43805	4.5384	5.70262	6.95765	8.25697	5.83722	6.18286	5.75552	4.28877	5.89254	4.80116	5.91435
ESRRA	4.72522	6.60003	5.37284	5.97256	7.36619	5.38875	4.32721	5.19885	5.22398	5.00056	5.05249	5.38725	5.744	4.98856	5.20657	5.11316	4.55218	6.26021	6.52254	5.2306	4.82238	6.44247	5.82636	6.03406	5.07676	4.98914	4.56662	5.59182	4.85548	4.79946	5.30632	4.59577	5.02296	5.44375	4.87497	5.90668	5.96953	4.6317	5.97031	5.80383	4.12472	4.31975	4.10101	4.16062	4.60519	3.89635	4.1313	5.11745	4.17111
ESRRG	3.79644	8.73973	5.7204	4.22409	4.26112	6.76399	5.49149	5.71374	5.82795	7.42392	6.39289	7.12055	4.8906	5.84521	8.45538	6.67539	6.96573	4.78866	7.87401	6.29953	6.62453	6.36559	5.7204	5.70247	6.77665	5.14879	4.78317	4.2208	6.76437	3.96302	6.46139	5.69358	4.21261	4.27418	4.22325	3.03441	6.85378	5.45705	5.38785	5.75015	5.75726	5.65974	4.85988	5.46373	5.42155	6.17142	6.16598	7.35446	5.66419
F2R	5.26408	7.16531	4.5656	6.14036	4.86859	5.7399	4.72681	7.66223	6.43735	7.74355	5.81949	4.64343	6.57347	4.65082	4.74898	4.30664	4.59554	4.72049	5.3922	4.88426	5.6243	4.52374	5.01496	6.0921	4.6764	5.23284	4.53072	4.65417	4.75598	5.57098	4.6756	4.67544	4.54308	4.78675	5.37678	6.55421	4.65989	4.75161	4.78222	5.80246	4.46064	3.7675	4.6264	5.06511	4.47477	3.88767	4.71445	4.73289	4.18456
FCGRT	6.84818	6.49704	6.71453	6.84236	6.79617	6.70465	6.79819	6.70949	6.85091	6.74478	6.84729	6.06105	6.71316	6.94801	6.85134	7.70161	6.78051	6.70135	6.84671	6.53217	8.43675	6.86174	7.38595	7.23957	6.85412	6.7766	7.44957	8.16273	6.85483	6.77693	7.82306	6.85308	6.53042	6.78324	6.85282	7.09891	6.33367	6.7811	7.2707	7.87692	6.83582	7.31662	7.15793	7.00143	7.49102	7.16602	6.85282	7.7688	7.29562
FGF1	2.51971	2.69573	2.34681	2.34118	2.41141	2.33728	2.32214	2.34347	2.43177	2.33573	2.35205	2.32644	2.34923	2.33201	2.34679	2.34707	2.34268	2.33483	2.35046	2.34565	2.32506	2.36327	2.34954	2.531	2.35033	2.3527	2.34281	5.15736	2.3523	2.32191	3.36689	2.34975	2.34822	2.89968	2.36301	2.58164	2.33349	2.34873	2.35946	2.33444	3.66285	3.80812	2.33771	2.31555	2.70543	3.21275	2.81759	2.66892	2.59672
FGF10	2.47211	2.6977	2.40978	2.40579	2.48216	2.39108	2.40259	2.43692	2.42954	2.43954	2.41294	2.39197	2.41312	2.40803	2.41236	3.59139	2.39557	2.40648	2.46925	2.40125	2.40518	2.43294	2.41167	2.40454	2.41756	2.42011	2.39365	2.42765	2.41783	2.4014	2.41248	2.41177	2.39376	2.5404	2.41791	2.39465	2.39389	2.41169	2.41957	2.40848	2.38994	2.74916	2.40416	2.39251	3.80721	4.1739	2.38862	2.96648	3.02848
FGF14	3.10398	2.4603	2.4204	4.21352	2.82601	3.39442	2.46551	2.46666	2.47345	3.81327	2.6532	2.93586	4.22998	2.63703	2.46791	2.46867	2.46842	2.4641	2.72235	2.46723	5.33274	2.47499	2.50324	5.43672	2.47406	2.8269	2.4666	2.4836	2.47126	2.45718	2.46999	2.46973	2.46768	2.48455	2.48223	2.42	2.81285	3.68135	2.4538	2.44351	2.54469	2.33559	2.46424	2.44818	2.46102	2.45878	2.46243	2.44261	2.45922
FGF7	3.85543	4.27177	4.40478	2.7209	3.70435	5.17968	6.01448	3.45668	3.90409	4.44059	3.84642	3.45575	4.93791	5.83803	5.18388	5.56787	3.25102	4.01697	4.40597	2.77509	4.02538	3.46404	3.76647	3.7993	5.63401	4.72039	3.85803	4.13803	4.31427	5.48005	4.76068	4.42762	2.61108	6.21754	3.74445	2.81623	6.0259	5.2558	4.02044	5.38792	4.52577	4.92136	4.46009	5.01209	4.4057	5.90986	4.75893	7.98631	5.54397
FGF9	2.48859	3.37617	2.5121	3.8194	3.37269	2.4643	2.46685	2.50726	3.03346	2.47709	2.61982	2.48858	3.51547	2.48398	2.51464	2.50779	2.50979	2.62297	2.52863	2.49578	2.47571	2.65209	2.53362	2.49061	2.52704	2.55079	2.49989	2.58654	2.52962	2.46707	2.527	2.52873	2.51041	3.03133	2.59629	2.51153	2.50618	2.52186	2.76572	2.49979	2.45155	2.42962	2.60808	2.44095	2.4364	2.43338	2.47906	2.41973	2.43455
FLT1	6.58655	6.3359	8.71083	5.92168	4.71269	4.51751	4.64623	6.51983	6.58401	6.21503	4.91105	5.8767	8.60121	6.14478	6.43206	7.05144	6.83405	5.90237	7.17077	8.21694	8.35252	4.61949	7.67926	7.18624	6.00966	8.66714	9.43942	10.2418	4.94174	6.949	8.31929	5.01713	9.83719	5.15826	6.64621	10.928	6.52064	5.36477	6.95281	6.81747	7.54844	8.02164	8.08789	8.85783	7.22044	8.24998	6.06286	6.961	8.05096
FOS	11.1662	5.98996	7.76653	10.9093	9.40273	11.6369	10.0522	8.53638	6.43525	7.93591	12.2341	9.38693	5.28826	7.45663	12.9056	7.56661	9.96077	11.9097	12.2924	5.22134	13.2581	7.61653	11.0062	11.5091	11.0842	9.82063	12.1566	6.99166	7.09266	10.6521	10.4628	8.59728	12.4073	5.25699	7.46509	8.8429	12.1044	12.539	8.06354	8.77562	10.461	11.3158	11.0511	11.7837	12.0418	11.2405	10.0328	5.32021	10.0924
GBP2	11.2075	9.81949	8.07339	8.28787	10.2254	9.82539	9.58445	10.3965	9.60257	10.1043	9.01223	8.27761	8.9694	10.331	8.87434	10.0057	9.01119	9.25493	8.85547	8.60187	10.0099	8.17931	10.6957	9.7963	9.75327	10.1725	8.58237	10.2354	9.164	9.47207	10.8621	9.23103	8.3466	8.47344	9.45484	7.6999	9.73921	9.67742	9.47374	9.45928	11.1097	10.4692	10.9496	10.6243	10.352	10.8454	9.4249	10.7503	10.3594
GCG	2.30987	2.28138	2.3004	5.86932	2.37043	2.94489	5.46503	2.31301	2.32501	3.31407	2.3318	2.7873	2.31848	2.31955	5.47948	2.31135	6.17977	5.80653	2.41589	2.31845	2.28725	2.35144	2.32509	2.30366	2.32147	2.3303	2.29955	2.32423	4.84209	4.56767	2.31889	2.601	2.28999	2.33238	5.18501	2.31738	2.3142	2.30187	2.33117	2.30547	2.27287	2.26805	2.3086	2.33832	2.28089	2.27656	2.29103	2.27363	2.26945
GHRL	5.14227	5.14578	5.15011	4.81071	5.22107	5.13912	6.03385	5.14518	5.76183	5.47702	4.96071	5.39651	4.31799	5.14404	5.1429	5.14365	5.15025	5.13578	5.14465	5.14578	5.14578	5.41407	6.18444	5.06048	4.56015	5.14578	5.14392	5.33073	6.37667	5.13752	5.34382	5.78004	5.14492	5.17154	7.01898	5.14273	5.14649	5.68919	6.49406	5.07019	4.42087	5.07401	5.53033	5.75465	5.31395	4.77728	5.1387	5.13824	5.11968
GIPR	2.66245	2.65592	2.9345	2.68306	3.11444	2.68668	2.67798	3.12815	2.69691	2.6752	2.69135	2.68451	2.68112	2.93182	2.69107	3.63328	2.69169	2.62882	2.68908	2.68897	2.68581	2.97064	7.06244	2.68202	2.68986	2.6902	2.68505	7.62615	2.69174	4.58164	5.24235	2.69454	2.66429	2.69419	2.70851	2.70642	2.68732	3.39495	2.68879	2.68928	2.68126	5.09925	2.69901	5.1498	4.09702	4.63296	2.92896	6.10557	4.08925
GNRH1	2.54854	3.79236	2.56019	2.39943	3.30267	2.36885	3.11686	2.5527	2.58267	2.55843	2.58635	2.55215	2.53663	3.03229	2.54691	3.43162	2.39963	2.67145	2.5572	2.38828	2.49371	2.56338	2.97136	2.37436	2.55814	2.58221	2.54873	3.91358	2.67511	2.55951	2.84605	2.60332	2.40601	2.65242	2.5635	2.40774	2.39631	2.58682	2.5566	2.38807	2.31462	3.02173	2.54035	2.86649	2.83039	2.51652	3.24288	2.67095	2.8055
GPI	8.78327	10.0876	9.0089	9.13344	8.23525	8.66324	9.11285	9.87966	9.10396	8.95871	9.25321	8.12316	9.79236	9.02881	9.08099	7.63582	9.17194	8.51939	9.2182	9.65038	8.98281	9.70524	9.21268	9.2757	9.1923	9.25351	9.1668	8.2021	8.82975	9.4821	8.86767	9.40483	9.31698	9.40905	9.23934	9.04771	10.0674	9.39653	9.59058	9.09211	7.70944	7.8447	8.18488	7.99955	8.13858	8.14621	7.99144	8.50528	8.30169
GRB2	7.92814	8.30652	8.27308	8.22836	8.59234	8.30144	7.86202	8.42973	8.29333	8.01522	7.61711	7.64936	7.39935	7.91132	7.87515	7.02019	8.118	8.50554	8.75104	8.38581	8.90945	8.13124	7.90161	8.27088	8.71461	7.99108	8.27995	8.04124	7.62033	8.21006	7.23151	7.54064	8.24142	8.04366	7.99492	9.03885	8.08519	7.84872	7.96928	8.65688	6.89585	7.58621	7.46555	7.86712	7.51753	7.87143	7.15318	7.85158	7.60689
HBEGF	2.3943	3.03459	2.39523	2.39164	3.50973	2.38998	2.38984	2.39365	2.40469	2.38787	2.4963	2.3914	2.39507	2.39326	4.09046	2.39846	2.39539	2.38645	3.30253	2.39482	4.05161	3.76734	2.39768	2.39204	2.94194	6.02947	4.07399	2.41148	2.39773	2.39269	2.39936	2.85888	4.91194	2.41557	2.81146	3.79062	4.68074	3.73526	2.39864	2.3938	4.3988	5.15904	3.69873	3.73819	4.3209	5.51293	3.28045	2.37419	3.15667
HLA-B	12.418	11.5042	12.0193	9.31735	10.7936	12.3121	11.3642	12.3466	12.7108	11.5725	11.6026	9.96273	10.3154	11.9419	11.8165	10.5571	11.6449	9.80605	9.49206	12.4636	11.1619	11.3121	12.7034	11.9474	11.9923	12.5752	11.4103	13.2385	10.8939	11.3443	10.8412	12.0241	11.2854	11.3884	10.6906	10.5468	12.0416	11.7755	12.09	12.5044	13.1059	12.0922	12.5602	11.4701	11.7849	12.452	10.9549	12.9185	10.8661
HLA-C	12.6572	12.2569	12.6904	10.4393	11.922	12.7851	11.5991	12.2838	12.9751	12.2413	11.9831	11.2746	11.1064	12.9662	12.8594	10.9616	12.0326	10.345	10.5312	12.5988	11.8733	12.7577	12.6629	11.9215	12.2402	12.6516	12.1848	13.7602	10.9617	12.0509	11.3044	12.8453	11.4906	12.2402	11.4767	11.2432	12.9689	12.2792	12.5608	12.6113	12.9776	12.9327	12.6986	12.6807	12.2536	12.9187	11.7541	13.5226	11.9311
HLA-DOA	5.80511	4.37287	4.30917	5.00833	5.03575	6.48415	3.643	6.33927	5.90835	4.82569	3.20296	3.13631	4.49038	4.75017	5.02691	4.08486	3.94237	4.24292	3.96784	3.36723	5.00568	4.90248	4.11987	6.47815	5.01423	5.73658	5.1424	7.73536	3.74243	5.06397	5.44564	5.0131	5.14727	4.09036	3.76027	5.01099	4.54428	3.73843	4.66272	5.9133	7.29149	6.06638	5.00717	6.37237	5.61675	6.17061	4.87238	7.13444	5.05019
HLA-E	11.2408	10.1214	10.6383	8.89771	10.0515	10.557	9.28404	10.3802	10.8963	9.96099	10.1506	9.25243	9.83681	10.1722	10.5719	10.3806	9.98414	8.99898	8.3937	10.5027	10.1355	9.08262	10.9982	10.373	10.5577	11.4259	10.1091	12.1704	9.01615	9.86201	10.5389	10.5043	9.79858	9.45757	9.42643	9.90552	9.90738	10.0702	10.1954	10.641	12.6796	11.2063	11.7063	11.5416	11.4875	11.7401	10.0036	11.8894	10.3597
HLA-G	9.1379	8.3612	8.37124	6.35697	8.41452	8.95647	8.31773	8.38104	9.20931	8.65616	8.40187	7.43871	7.55246	8.36745	8.48838	7.351	8.37012	6.84607	7.00774	8.97288	8.36972	8.37468	9.16517	8.11909	8.6869	9.20509	8.13078	10.2813	7.47943	8.36733	7.97522	8.37352	8.02179	8.2794	8.13146	7.74042	8.42743	8.41246	8.37685	8.46921	8.99523	8.53694	8.8419	8.56471	8.47839	8.82118	7.99874	9.23213	7.88801
HSP90AB1	11.7026	12.8813	12.5558	12.8585	10.5463	12.1177	12.6067	12.3752	12.778	12.2851	12.6084	12.0504	13.0005	11.9012	12.5481	11.8681	12.7546	12.0056	12.6861	12.8061	12.4127	12.4722	12.352	12.6299	12.3479	12.2163	12.7535	12.5602	12.5945	12.9247	12.3596	12.3885	12.75	12.166	12.4182	12.4667	12.1837	12.3097	12.4837	12.9565	12.3307	12.7622	12.64	12.6496	12.5514	12.9296	11.9521	12.2387	12.9004
HSPA5	11.3303	12.1829	12.4993	12.2142	11.1144	12.0854	12.1471	12.4001	12.0384	11.9157	11.883	12.1014	12.0196	12.035	11.778	11.783	12.8621	11.6227	11.8703	13.1764	12.3154	12.8651	12.14	11.1274	11.7052	12.3806	12.959	11.3232	12.0925	11.9084	11.935	11.5801	12.5513	11.7813	11.6344	12.5456	12.4247	11.1531	12.0836	12.1781	11.5517	12.5463	12.868	12.5756	12.8336	12.5127	11.9993	11.8027	12.5858
IFNAR2	8.86078	9.30246	6.74451	7.69519	6.52675	9.14039	8.80638	9.10128	8.30968	8.70124	8.46032	8.59158	6.70606	9.26053	9.22514	7.80541	8.48237	8.12933	7.84905	8.50659	7.89203	6.2569	9.13008	7.60776	7.22477	9.98953	7.05627	9.45992	8.78795	8.81841	9.07057	8.70085	8.59861	9.01797	9.90889	7.326	8.86712	7.45002	8.7347	8.56643	8.1305	8.33264	8.61715	8.75687	8.49008	7.36226	7.44681	8.35038	8.33153
IFNGR2	6.40226	8.24785	7.23866	7.35124	4.81618	8.02454	6.63008	7.4926	7.90109	8.145	7.44019	7.07329	6.73939	4.73928	7.29323	5.99547	7.6502	7.19321	6.67618	7.48106	7.0667	7.07539	6.6366	7.8692	6.95999	8.07099	6.97616	6.52857	7.17415	6.75349	6.50099	5.88839	6.71334	7.45981	5.46991	6.92989	7.07237	5.68161	6.61922	8.00735	6.58371	6.76105	5.26228	6.16289	5.79852	7.0133	5.76489	6.77737	6.55922
IGF1	8.06393	8.09612	7.77457	5.01332	9.08527	7.30391	9.79083	7.36608	7.00777	6.92345	6.97635	6.97105	7.47362	9.26408	8.66685	10.0865	7.46001	6.48248	8.81592	11.9486	6.17947	10.8746	6.9752	7.78614	9.00107	8.25452	10.0442	9.35411	9.68847	8.11574	10.2047	7.52033	7.81579	8.22454	7.83304	8.37523	7.47251	7.63715	8.17587	6.27173	8.8349	9.61214	9.6169	9.65915	9.1054	9.88599	8.40401	10.9174	9.91188
IKBKB	7.97125	7.26758	6.18229	4.73796	5.74742	7.6476	7.95487	7.0607	6.06181	8.40156	8.37837	5.89745	6.64211	7.25514	6.36752	6.89854	7.51819	6.77437	6.86462	7.55788	6.77038	6.65248	7.16164	5.86311	6.79679	5.26246	5.09005	8.21657	7.58203	7.79143	6.239	7.10046	6.50826	5.24706	5.50044	7.98674	7.31953	7.2679	7.73339	5.96162	5.10267	7.19826	7.17284	5.9417	6.77988	6.76435	6.08007	7.04048	7.06507
IL10RB	4.40987	8.12474	5.62299	6.14938	3.14938	5.66266	6.56629	7.08625	7.80181	6.39762	7.14325	4.99861	6.09749	5.89598	7.29551	6.18358	7.53436	6.11566	5.82114	6.78218	6.86548	6.6412	6.74199	5.76528	6.40165	6.37481	5.99743	6.46526	5.65706	7.2237	6.32904	5.47817	6.70342	5.93319	6.04655	7.61996	6.0743	4.5881	6.31858	7.40239	6.45548	6.86095	6.00507	7.02787	6.43042	6.43946	4.96345	6.65362	6.76645
IL1A	2.96451	2.3092	2.32548	2.43703	2.51874	2.31483	2.42928	2.32089	2.34285	2.78629	2.33509	2.31632	2.32498	2.31972	2.327	2.32511	2.34417	2.44685	2.33004	2.32132	2.31231	2.36628	2.33219	2.31518	2.33464	2.33407	2.32001	2.35615	2.43688	2.30797	2.33013	3.73648	2.32463	2.36839	4.28624	2.32379	2.32244	2.32857	2.34283	2.31901	2.94237	3.06221	2.31655	3.2708	2.90786	2.68513	4.82849	2.29549	3.79129
IL1B	7.82738	3.01428	2.49307	4.8204	3.80105	3.60903	3.05107	4.98976	3.50723	3.59977	4.06505	3.02032	3.30853	3.14486	6.58945	2.92151	4.25524	4.06284	4.13271	2.99295	5.04917	4.0296	3.34491	3.58305	2.35877	7.74173	5.32588	3.06076	2.4633	5.07813	2.87879	2.68398	6.80406	3.06878	3.64501	3.12382	5.01586	2.39874	3.05568	3.7869	5.08308	4.52336	4.41426	4.92574	3.16903	6.08831	4.70832	3.64389	5.79619
IL4R	5.93847	6.46237	4.80408	6.59903	4.29437	5.96242	5.68502	5.90444	7.0739	5.65294	4.8316	5.48668	6.22153	5.48838	5.49034	6.98916	6.2806	5.48559	5.27678	5.68894	6.04641	5.69854	6.5218	5.68588	5.49319	7.00832	5.68771	6.24287	5.47319	5.78035	8.16846	5.68303	6.0364	5.8301	4.94004	6.61677	7.25529	5.13055	6.35874	6.23179	6.04292	6.90761	6.43549	6.07212	5.62472	6.6028	5.42467	4.90682	6.49752
IL6	2.42749	2.35637	2.36538	2.47275	2.47999	2.36673	2.3608	2.36972	2.3692	2.35981	2.37567	2.36344	2.36424	2.28664	2.92971	2.30018	2.36521	2.35724	2.537	2.36437	5.93765	2.3745	2.37884	2.63891	2.36797	4.41368	4.32534	2.38227	2.36768	2.3597	2.37569	2.36555	6.55611	2.38279	2.37426	3.02281	4.84952	2.37495	2.36688	2.36972	3.28265	3.48246	2.36731	6.29028	3.32678	5.30656	2.36277	2.34204	3.7247
IL6R	7.23797	6.95694	8.95371	7.35863	5.01652	6.64796	7.0875	7.06521	7.07193	7.23771	5.2229	6.4789	5.53345	6.96394	6.74075	7.13525	6.2707	6.0174	7.16913	6.07558	5.86817	4.92403	8.17797	5.91394	6.77764	11.3245	6.50507	8.7741	5.52814	5.9979	7.21191	6.01788	5.85023	6.07336	6.22268	6.47051	7.41969	6.41482	3.61466	6.62873	7.50896	8.10746	8.50214	9.12279	8.55445	7.91444	7.48251	6.01651	8.71163
IL6ST	11.8649	10.5783	10.066	10.3489	10.2756	11.0177	10.7114	10.5142	10.4093	10.6866	10.0912	9.93939	9.87646	11.2725	10.3858	11.6669	10.6302	11.1888	10.5914	10.8557	10.8812	11.0283	10.2943	10.8974	11.231	12.0469	10.7007	11.0266	10.2534	11.5828	10.7569	10.4784	10.7824	10.1243	11.7541	10.8226	11.4588	10.724	10.3357	10.6829	11.0802	11.1714	11.0492	11.081	11.0804	11.1008	10.7113	11.4737	11.2891
INHBA	9.78792	9.06172	3.02722	8.30178	7.83745	9.33627	3.92883	8.30105	7.68215	8.34824	6.8779	4.75025	8.8984	5.61081	5.38295	3.08164	4.64447	6.87597	5.56661	6.99407	8.86815	4.11611	5.57444	8.16024	5.21469	7.41687	4.62422	4.65432	3.18083	6.19842	4.64593	4.4747	6.69518	8.15461	7.25813	7.56948	6.71361	5.01407	6.88687	7.98227	4.57882	5.08299	4.63456	2.78392	5.44361	4.63063	4.59568	4.16459	4.55718
IRF1	8.54897	5.09688	4.71778	3.52199	4.48267	4.44298	4.15641	5.53925	4.46414	4.12805	5.224	4.47319	3.35903	4.42336	6.14831	4.50935	4.71423	4.33198	4.4339	5.68819	6.17563	3.7007	5.24988	5.98949	4.43502	8.83968	4.49898	5.11032	3.44815	6.97255	4.57615	4.43426	4.46459	4.47137	6.34287	5.2363	6.67517	4.50393	4.43761	6.20155	8.04156	5.43629	6.12585	6.83938	4.77342	9.05917	4.15683	5.38074	5.16049
IRF5	2.71846	2.67765	3.02127	5.29494	2.78066	2.71687	2.71231	2.71731	2.7231	2.67296	2.72136	2.67753	2.71725	2.88163	2.69331	3.22115	2.78376	2.71077	2.72495	2.71975	3.18032	2.73914	2.74194	3.3522	2.31489	2.73318	2.61384	2.73419	2.7218	2.67342	2.72542	2.72006	2.71646	4.56851	2.71852	2.9639	2.99524	2.72351	2.72675	3.02573	2.7128	2.64444	2.67637	2.71461	2.70391	2.56051	2.62523	2.70196	2.70131
ISG20	6.91212	8.40286	7.19955	4.71085	7.22305	6.89438	6.3799	6.28373	9.00421	5.46282	7.05135	4.70315	4.74157	5.5774	8.97243	6.60136	7.22714	5.56588	6.47563	7.886	8.00108	7.19039	6.61857	5.78871	5.79997	8.4857	5.17151	8.50645	4.75195	5.66104	5.32138	7.89757	5.94622	4.74203	4.73056	6.97151	7.81594	8.26609	4.72279	7.60247	8.38663	5.60809	7.28493	4.71368	5.11261	6.43327	6.73253	6.42808	5.73492
JAG2	6.01344	6.3347	6.37518	4.84351	4.86433	5.93785	4.82519	5.85549	6.20225	5.08929	5.13688	5.04077	6.22269	4.60254	6.40129	5.68114	5.68626	4.17991	4.84706	5.69579	7.71198	5.46275	5.71737	5.35282	5.3587	5.44671	5.69661	7.87865	4.8408	4.55825	7.70963	5.43048	6.82317	4.90037	4.85259	7.9826	4.8448	5.30525	6.63577	5.83451	7.784	7.23644	7.37587	6.48655	7.28475	6.8467	6.39838	6.97051	6.45896
JAK2	5.61909	3.92528	5.09487	4.22719	4.20848	5.34604	5.26933	5.25352	4.92729	4.48194	3.20174	4.28196	4.19055	5.19311	3.92361	4.2422	5.08588	5.07975	4.2434	4.87329	6.36179	4.88365	5.74091	4.80638	6.20494	5.82418	5.59778	4.50628	5.44037	5.04523	5.32471	4.86441	5.08432	3.88475	4.36684	4.71395	5.29538	5.08623	3.35931	4.88751	5.81725	6.54251	5.75186	5.72577	6.65869	5.8506	5.52285	6.15127	6.13192
JUND	12.9175	12.0365	12.0177	12.9	12.9172	12.7034	12.4819	12.2706	12.397	12.0142	12.9971	12.4959	11.8661	11.7727	12.8729	12.3362	12.3763	12.544	13.0854	11.8797	13.3017	12.3814	12.4361	12.2968	12.7944	13.4988	13.0982	13.0403	12.1764	12.7045	12.622	12.2897	12.8075	12.2982	12.1589	12.6002	12.6678	13.4098	12.3697	11.7493	12.9513	12.8783	13.3214	13.1246	13.4404	12.9816	13.0422	12.0409	13.1871
KDR	7.41188	7.03476	8.68652	7.9035	7.06736	6.52032	5.57262	7.50184	7.72408	7.7972	7.64573	8.01666	8.70203	7.81267	8.22954	8.11076	6.34466	7.01782	6.89864	8.82087	9.31443	6.96825	8.99454	7.966	7.68712	8.23876	9.94196	10.0334	5.63348	7.6135	9.31584	7.95159	10.4209	6.19108	6.81026	10.382	7.41592	7.00125	9.18835	7.27438	9.56965	9.51343	9.8193	9.83456	9.51745	8.47879	8.50301	8.20452	9.00609
KIAA0368	12.4135	11.1904	11.2378	11.8219	12.254	11.8256	11.7709	11.7951	11.371	12.0386	11.7424	12.2554	11.9471	11.5063	11.2307	11.5011	12.1841	12.2934	11.85	11.8192	11.3957	11.4399	11.704	11.5923	11.5581	11.8851	11.7403	11.8119	12.2376	12.1414	11.7213	12.0276	11.4625	11.8003	11.8172	10.8151	11.9623	11.6802	12.0427	11.9985	11.7667	11.5402	11.3391	11.3153	11.3733	11.3329	11.7361	11.3826	11.4995
KITLG	6.78963	5.82539	5.2477	5.41905	9.2834	7.39296	5.51235	6.04366	6.33441	6.20157	6.12019	6.40688	6.13373	6.63468	5.94244	8.18588	5.29951	7.16442	6.82495	5.1733	5.43973	6.13663	5.54683	5.50873	6.76033	8.70873	6.1632	7.6541	5.12128	6.58203	6.56474	5.18535	7.94616	5.26236	4.04889	6.62905	7.744	5.9246	5.30774	7.42932	6.6979	7.70585	7.40463	7.79034	7.81697	7.17234	7.63944	8.93949	7.46455
KL	2.81907	4.4152	5.25941	2.44545	5.99377	2.44328	2.43242	5.41649	5.69693	2.42869	2.74113	2.43914	2.60576	2.72591	4.65105	2.47861	2.56367	2.41257	2.80014	6.08475	2.44602	2.4882	4.18798	2.44968	2.50549	2.51066	6.11618	3.15051	2.50563	7.80779	2.73673	3.96393	7.86829	2.77274	2.72586	3.44903	2.47911	2.5014	2.46951	7.74094	3.07156	2.87296	2.90353	2.77426	5.23708	2.42226	3.62852	2.70217	5.85847
LEAP2	2.56062	2.85113	2.81572	2.81975	2.77702	2.8681	4.85438	2.5745	2.62637	3.45322	2.64669	3.34608	5.29123	3.81988	2.56161	2.89073	4.13015	4.63236	3.93436	2.83742	2.34526	2.65121	2.84118	2.55792	2.64638	2.60373	2.82561	4.23463	3.83751	3.01936	3.65007	4.44065	2.56245	2.61838	6.36816	2.3528	2.58603	2.95575	3.51479	2.56323	4.34123	4.4384	4.64998	3.48756	2.87189	2.55542	2.5292	3.21974	3.28879
LGMN	8.69198	10.0541	8.53742	7.7942	9.01134	9.93761	8.85685	9.48066	9.34694	10.2085	9.57801	8.24124	8.88962	7.67987	9.114	9.27463	9.16183	8.71195	7.98188	9.02852	9.59429	8.17915	7.98657	9.32091	9.27102	8.50149	8.52964	9.68858	8.58924	9.0015	9.12127	7.63056	8.18516	9.12178	7.70505	9.8004	8.62871	8.13917	7.68966	9.39313	8.09198	8.29323	8.18778	8.07877	7.97169	7.95363	7.77421	7.64204	8.28453
LGR6	4.38341	2.68672	2.31412	2.91546	7.02522	4.68527	2.67167	3.78438	2.30617	2.68385	2.94327	2.12445	3.07091	6.33234	2.27945	6.93474	2.27943	2.26779	4.35082	2.44727	3.07814	2.92197	3.081	2.91107	2.91875	2.62956	3.06094	4.75281	2.91959	2.94006	8.23617	3.0722	2.278	2.92377	3.02669	2.70702	2.44569	4.02474	2.34053	4.57235	5.88462	5.45073	4.61012	4.04495	6.78495	8.19284	7.09595	8.43207	6.49055
LIMS1	2.75102	2.63938	2.75891	3.70968	3.69579	2.64592	2.74647	2.74732	3.03942	3.78813	2.80048	2.64242	2.7888	2.72601	4.56326	2.75809	2.759	5.76749	3.45542	2.67824	3.13851	2.94265	2.83061	2.83088	2.76346	3.3575	3.93277	2.91297	4.68452	2.74585	2.76247	3.51181	2.74863	3.23136	2.85185	2.75794	2.72487	3.49755	2.82119	2.6772	2.56881	2.43249	2.74895	2.65131	2.54216	2.60972	2.661	2.56671	2.69285
LRP1	7.28586	8.04187	6.47265	6.59139	7.54684	6.87595	6.77035	7.8133	6.99647	8.02395	7.48018	8.40313	8.25924	6.59246	7.1315	6.05875	6.49744	4.70554	5.53143	7.01191	6.90675	5.31522	7.15702	7.41984	7.49951	7.13319	6.19399	7.1426	7.45832	6.69351	7.95098	6.12726	6.60649	5.31616	7.70945	8.36995	6.93397	6.77475	7.7892	7.39532	6.28332	6.47692	6.59706	6.97292	6.60175	7.34293	7.10613	7.33432	6.37005
LTBP1	10.9545	11.7094	8.44139	9.31174	10.7361	10.3097	9.52826	10.1938	10.7513	11.1947	9.06814	9.15164	10.2629	10.2734	9.83669	10.1841	8.86891	8.9205	9.3795	9.21897	10.9497	8.64688	9.71347	10.1068	9.65157	9.3506	8.50268	8.17872	9.62267	10.9134	10.8558	8.97562	9.51752	10.5222	10.2157	10.1469	9.64923	10.3915	11.4146	11.1551	10.1208	10.3999	10.0982	10.4812	10.4487	10.5326	9.47173	9.89292	10.7709
LTBP2	9.35912	9.15148	4.69426	8.93008	7.72645	9.15197	5.90043	9.30951	8.29983	9.74125	8.42971	6.91248	10.0987	8.00183	8.20659	7.07733	7.0612	7.20196	7.62707	7.39	8.84835	3.5655	7.75126	9.16618	6.6729	7.82055	6.68204	8.31994	4.51673	8.10301	7.33393	3.74577	8.15072	8.93975	6.95412	8.49203	6.69145	6.69077	9.3056	8.80165	8.64972	8.93679	8.1108	8.31223	9.41073	8.66096	8.76845	8.28288	9.20003
LTBP3	4.82477	5.26515	4.82602	4.82389	4.83882	5.07118	4.85041	5.51529	4.85717	4.85249	5.25666	4.85092	5.35569	5.5206	4.96317	4.82781	4.82617	4.85003	4.69141	5.58847	5.36393	4.99382	4.85567	5.0901	4.85695	5.1767	5.16677	5.57507	4.85717	4.9108	5.6948	4.93233	4.82573	5.11385	4.4238	5.76307	4.82476	4.79962	5.36145	4.71772	3.71539	3.6977	4.29211	4.46489	4.079	3.69601	4.2844	4.36637	4.1971
MAP2K2	4.59468	5.51618	5.44048	4.6276	4.63206	4.55197	4.592	5.18887	6.14342	5.24533	6.09521	4.55298	6.07008	4.51035	5.14102	4.86239	4.52117	4.54974	4.63335	5.1196	5.37549	4.76376	4.56206	4.62891	4.83106	6.70195	4.76901	6.0046	4.60109	4.59122	4.6002	4.56112	4.63206	5.21473	4.51276	5.58646	4.79693	4.59857	5.2883	4.62402	4.47218	4.81114	4.6628	5.30476	4.39989	5.21909	4.84259	4.35261	4.39693
MASP1	4.49681	5.1067	3.24623	3.04368	4.59378	2.48669	3.36202	3.15223	2.76359	3.15586	2.62096	2.88831	2.89049	3.82042	3.07111	3.36667	2.37227	2.62729	2.93615	2.63169	3.35838	3.1625	4.03514	2.88807	2.84138	2.86271	2.37586	2.39824	2.89399	5.38442	3.96662	2.89196	2.36879	3.0989	3.32905	2.63675	2.67001	2.50257	4.85626	3.15358	5.35776	3.14236	3.15106	3.2826	3.12653	4.64036	5.0913	3.80371	4.36644
MASP2	5.5965	4.26063	6.43073	4.47534	2.62339	5.43058	7.05585	4.99575	6.03067	6.12639	3.55792	5.98686	6.02048	7.33845	6.01925	6.02197	5.98036	6.0177	5.80608	6.01912	5.62754	6.52617	6.02318	5.77403	5.44124	4.8877	7.41682	4.19071	6.48309	6.00043	6.13692	6.25615	3.99262	5.83083	6.93389	5.94001	4.84838	6.02221	6.19342	5.53857	6.19828	7.03435	7.02384	6.59663	7.06274	6.54226	8.04518	6.05509	6.78972
MDK	8.24478	8.30048	8.90816	10.959	8.55893	9.11561	8.29639	8.98968	9.7581	7.34249	7.94846	8.68073	9.80493	7.82019	9.34374	10.0468	7.54094	7.00522	8.12847	8.26837	11.2887	9.17778	9.11741	8.95478	7.77861	8.30538	8.98086	9.83482	7.65875	10.1271	9.48501	7.90475	9.3266	10.6572	8.91177	7.30587	8.06843	8.75957	9.11868	10.6069	8.15502	8.5236	8.24134	8.34059	8.11181	9.26694	9.06074	9.70805	8.17096
MET	5.24836	4.11919	2.86868	3.9071	4.92622	2.76057	2.84995	4.69585	5.40568	5.29058	3.57538	4.07111	3.10889	3.44583	5.44672	2.86719	4.591	5.77839	2.87283	2.86147	4.62842	3.08786	5.69295	4.31251	3.83295	2.87822	3.02269	4.5388	2.82929	2.46283	4.31362	2.87586	3.40153	2.92343	2.90027	2.86786	4.55967	2.87092	5.45952	4.15763	6.33285	7.13772	5.23679	5.77812	6.15434	4.90907	5.10827	6.71126	5.6009
MIF	6.24496	9.35474	8.16907	8.64817	5.11843	8.21163	7.09501	8.45365	8.6178	7.86254	8.05251	7.02182	8.75779	5.5734	8.21951	6.26345	7.16812	7.04461	8.47734	8.52838	7.57851	8.05859	7.30136	8.92909	7.41553	8.20662	7.13788	6.95012	6.69576	7.23646	6.34752	6.90209	8.37248	7.4089	6.2484	8.80794	7.66659	6.75908	7.29105	8.57463	7.22694	6.9931	6.24331	6.63841	6.20683	6.29583	7.13549	6.97833	6.69589
MR1	5.94993	6.01145	5.83927	7.07216	9.11972	7.30244	5.60865	5.83183	6.69822	7.16609	8.14006	5.25855	5.95945	5.03269	5.38915	7.99709	5.90932	4.6413	5.08968	6.13226	7.87395	5.2884	7.61298	6.84348	5.8721	5.71757	5.84769	9.05436	4.8403	6.27136	7.24704	6.0506	4.23726	4.75786	6.87651	5.95899	5.07932	6.44094	6.90659	5.08122	6.7621	7.72245	7.80869	5.75808	6.18225	7.31827	6.72154	7.44633	6.04929
MSR1	7.08704	4.96046	3.75845	6.3787	6.18905	6.54383	4.96215	7.6868	6.74748	6.17007	5.28014	5.08389	6.14235	4.95463	5.66132	5.89908	5.65658	3.80136	4.13849	5.81839	7.74415	6.13875	5.66717	7.32382	5.66706	7.9437	5.78094	3.61242	5.61434	6.95271	5.84198	3.86123	6.80568	6.10972	5.38825	5.33126	6.57929	6.06093	7.426	7.40324	5.56655	5.59606	5.3143	6.16511	5.17567	6.00549	5.62328	5.6894	4.3297
NAMPT	9.70107	9.21475	9.13109	10.6082	8.23726	8.81967	8.25045	9.07992	8.30564	8.69426	7.6231	7.91177	8.91825	7.3718	9.56236	9.46195	9.67061	10.343	8.76119	9.05815	11.4622	8.78586	8.19105	8.8497	8.72976	11.8336	9.42976	8.54077	7.17311	9.60509	8.44563	7.00972	10.1803	9.23003	8.36438	8.50814	11.1866	9.32721	7.40506	7.38559	10.0052	9.82366	9.91941	10.0106	9.35232	10.3523	9.04715	8.07989	10.0077
NDRG1	12.9056	14.0811	13.0653	13.6773	11.7663	12.3727	13.7178	13.7817	14.1394	13.4858	13.8299	13.2865	13.7879	12.8145	13.5985	12.8302	13.6873	13.0065	12.1419	13.4137	13.4961	12.2849	13.4197	13.6271	12.2127	11.8916	13.9801	13.1811	13.3687	12.607	13.3916	12.0923	13.3842	14.3826	12.3091	12.8809	10.9908	12.1738	11.5811	12.9846	13.5423	13.4458	13.9332	13.7135	13.2281	13.2512	13.0083	12.8979	14.0448
NFAT5	9.05726	8.1712	8.15099	7.82024	8.75695	8.63175	8.38944	7.92706	8.11403	8.80132	8.06868	9.02965	8.07677	8.39154	7.45073	8.95606	8.78065	8.35875	7.84108	8.90875	7.07401	7.36748	8.46494	7.62825	8.25994	8.60155	6.94135	8.94022	8.51104	8.38775	8.7965	8.54795	7.77222	7.32005	8.66155	8.60786	8.06062	8.51192	8.51347	8.9074	9.10134	8.32432	8.03524	8.33193	8.79817	8.52981	9.08267	8.87144	7.84205
NFKBIA	9.16449	8.21895	8.15073	7.89977	8.68922	7.99863	8.19578	8.0338	8.63199	7.66879	8.69607	8.85154	7.98039	7.98747	8.18728	6.89054	7.91653	8.14511	8.02262	7.99642	8.83735	7.77825	8.40721	7.25326	7.1537	8.997	8.41844	8.70153	7.44578	7.79002	9.13951	8.19242	7.60664	8.10301	8.09352	9.30814	8.68176	7.64511	8.87403	8.53996	9.20867	8.59458	8.34258	9.40594	8.69575	9.38933	7.74408	8.34936	8.3684
NFKBIB	7.46722	7.76502	9.2359	8.41384	8.59941	8.53104	7.25057	8.45896	9.03977	7.77519	7.5259	7.47856	7.58042	8.3265	7.80422	7.12002	8.0463	6.91198	7.4039	8.8782	7.90107	9.03497	8.0954	7.57317	8.40659	8.14393	7.29659	8.83088	7.75941	7.85808	8.17399	7.04115	8.26855	7.52041	5.66614	9.22473	8.94853	7.96261	7.11661	9.20515	7.8714	7.79711	8.40498	7.98535	7.57744	7.78132	7.9093	7.44948	7.76614
NFKBIZ	10.0387	7.50418	4.97029	8.57968	8.17076	9.40932	7.69028	7.78614	7.5964	8.55676	8.78674	5.94603	6.01541	7.69301	9.1916	9.45002	8.66714	9.32763	11.0516	9.22106	10.7263	7.25074	8.36218	8.86946	9.49191	10.5767	9.40603	6.94335	6.04145	8.5259	8.24412	6.98022	9.72861	7.09056	8.58467	8.40991	10.5629	9.07095	6.46088	9.10403	9.45114	10.2839	10.4397	9.11613	9.82906	11.1547	10.6354	8.82577	9.09325
NFYC	9.81988	9.86974	10.0134	9.46758	7.27202	9.30639	10.1477	9.22368	9.89504	9.76788	10.0383	9.82463	9.15255	9.8105	9.82163	9.39172	10.0198	9.14476	10.358	10.2701	9.31277	10.2758	10.3603	10.132	10.015	9.79025	10.3803	10.0172	10.5483	10.1529	10.0618	10.1373	9.64436	9.79016	10.9207	10.1754	9.76127	10.255	10.2364	10.3227	10.317	10.7371	10.6459	10.5112	10.1604	10.1638	10.1101	10.4208	10.2626
NOV	5.92011	5.3892	4.8293	3.77177	6.18357	6.01766	3.53104	4.91098	6.53435	4.20038	5.08808	4.15566	7.4694	2.94	5.33543	4.92689	9.14014	5.26058	5.2938	5.36052	5.64795	2.64819	6.48417	5.23136	7.10218	7.20832	5.28117	4.10676	5.30682	5.27298	3.56747	4.60971	7.53723	5.34482	4.21328	5.1508	4.08579	3.55658	5.28969	8.48353	6.4634	6.80584	5.65274	4.25822	7.036	5.70489	7.56677	4.20564	5.25175
NOX4	5.72529	6.03486	2.34697	4.37508	5.31878	5.60443	2.35609	5.68558	5.66435	5.57617	2.47208	3.07821	4.67454	2.38623	2.39423	2.38057	2.34631	3.1459	2.39429	2.39292	2.93813	2.40342	2.39451	2.47658	2.39543	2.40628	2.33926	2.39643	2.39668	2.38878	2.35136	2.39177	4.19234	2.42814	2.41396	2.38864	3.51167	2.39096	2.40835	2.42333	2.32178	2.31329	2.35883	2.31892	2.33385	2.39198	2.34354	2.36697	2.31784
NR2F6	6.90929	7.23602	7.03937	7.34605	6.54383	7.04338	6.31226	7.26535	6.84105	7.22276	6.57811	7.67466	6.50099	5.79055	6.79508	5.97926	5.99843	7.09561	6.03853	7.21843	7.21533	5.96559	6.0065	7.06868	7.49987	6.01294	6.49928	6.36982	6.45845	6.49316	6.00587	6.49928	6.59205	6.45101	6.08828	6.5516	6.83119	6.00284	6.64954	7.21832	5.95284	5.94559	5.17249	5.69735	5.52505	5.48529	6.49043	6.31087	5.38659
NR3C1	8.84237	8.28248	8.08599	7.6427	9.44313	8.50198	7.13494	8.36296	8.10903	8.31011	7.95727	7.27674	8.24789	7.39277	8.57731	9.1233	7.67694	7.85121	6.80029	8.10452	7.56128	7.01013	8.23534	8.51591	7.9979	8.75655	7.67087	8.64879	6.45156	7.53769	9.09631	7.56478	9.08543	8.13245	7.09575	9.46116	7.50127	7.73588	6.94603	9.22735	11.0724	9.11155	9.20044	9.30052	9.25502	8.90289	9.62661	9.55773	9.13377
NR4A1	6.673	3.94244	4.94286	5.84963	5.79793	7.69596	5.00281	4.70301	7.83489	4.41446	7.23072	5.73982	4.69372	4.38655	7.58065	4.31665	6.97381	6.29697	9.49924	3.78061	7.6137	6.12524	6.30476	6.33126	7.98075	7.2742	8.06494	6.79147	5.2186	5.06462	8.0567	8.81106	8.38921	6.29076	4.84626	7.73033	8.41531	10.949	6.1357	4.24556	6.74276	6.27233	6.31927	7.57504	8.13957	8.73711	6.51539	4.34606	6.85329
NR4A2	8.81647	5.88628	5.716	8.51436	6.34612	9.91828	6.51168	5.71344	9.94197	5.73647	8.2989	8.49213	6.8413	5.28363	8.84345	6.80603	8.83703	9.53192	8.17455	5.5692	9.70571	5.87535	8.15451	9.35193	7.3623	8.22202	9.58108	6.39403	5.52514	6.02165	9.26676	5.28984	10.4223	7.78186	6.02693	9.68388	9.73156	11.7078	5.2902	7.13479	9.10315	9.00555	9.8783	9.01569	9.85434	11.5133	9.35283	5.84494	7.84155
NR4A3	7.29226	3.65255	4.24109	4.23131	5.28827	7.88349	4.22701	5.08552	4.23997	4.49607	5.89471	3.68786	3.70504	4.0874	5.96287	5.90642	4.54168	6.26787	5.86895	3.6972	8.1582	5.09797	4.06574	4.56631	6.69485	9.36889	7.06697	4.84345	4.15307	5.48479	5.88259	4.61022	8.04714	6.22183	3.74139	7.20846	9.08863	7.39887	4.10047	3.6959	8.03165	6.99944	7.01007	7.61738	8.0166	10.2532	7.40366	3.65614	7.88183
NRG1	3.93411	3.85556	4.36159	4.09684	5.72103	4.25838	4.16621	3.9912	4.81695	4.06246	4.2655	4.07557	4.30541	4.16788	4.24816	5.40951	4.16975	3.51204	4.58504	4.17324	3.87022	5.32227	4.58789	4.11657	4.26438	4.17629	4.37194	5.49964	4.27048	3.89346	4.76898	4.20958	4.29075	4.40326	4.17101	4.19428	4.17611	4.85216	4.69106	4.16824	6.38624	5.96154	5.94253	6.61109	5.52932	7.52881	4.02445	3.988	4.72213
NRG2	2.55354	2.56306	2.57784	2.57353	3.92532	2.57165	2.60114	2.5585	2.69751	2.49894	2.73984	2.57793	2.58728	2.58135	2.58143	2.93406	2.58131	2.43577	2.6697	2.51377	2.53783	2.78735	2.60731	2.5696	2.58753	2.59567	2.57542	3.43161	2.58867	2.57409	2.93665	2.5935	2.57534	2.63447	2.60194	2.58002	2.58139	2.58633	2.66758	2.51297	2.70432	3.12518	2.83519	4.51549	2.76977	2.6104	2.58017	3.24566	3.05513
NRP2	7.66126	5.52512	3.43016	4.69776	4.98836	6.77974	3.98554	5.08222	7.12902	5.30033	4.96397	3.41959	5.78171	5.53607	4.97161	4.38115	3.57372	4.45016	4.64897	5.04227	5.8473	5.70668	5.14065	4.93573	5.35101	5.87529	6.04508	3.75264	4.20219	6.1329	5.02209	3.84435	6.93679	6.95327	5.01173	7.25848	5.15414	6.69584	7.98311	7.41078	5.21463	5.58664	5.49226	5.11384	6.34422	5.09826	5.12288	4.41469	5.61136
ORM1	2.46072	6.05619	2.69488	2.35792	3.5078	2.37994	2.35417	2.29506	3.6987	2.37879	2.38914	2.37493	2.38254	2.38277	2.38613	2.38617	2.36691	2.35148	2.38755	2.38238	2.35303	2.40312	2.3879	2.35655	6.42231	2.3888	4.02506	2.39515	2.38948	2.35354	2.38928	2.40189	2.38477	2.40576	2.3942	13.7637	2.38382	2.38749	2.39157	2.37823	3.4994	2.18096	2.90374	13.6506	8.8756	3.0724	2.74103	2.33719	2.38124
OSMR	6.61306	8.14295	6.06205	7.01693	4.36506	7.1715	6.43679	8.37523	8.253	7.93316	6.67548	6.70599	7.22902	7.05592	7.35821	7.28507	6.49656	7.39882	5.84645	7.49148	7.85883	6.67633	6.05607	7.66571	7.91275	9.6502	6.18717	6.77452	6.14497	7.23419	8.92083	6.08582	7.19717	6.36796	5.16527	7.74669	8.1515	6.48279	8.55179	7.08645	6.44883	7.55272	8.06912	7.02758	7.14647	7.60849	6.65082	6.72586	7.43189
PAK1	7.29611	7.36304	5.13846	7.61562	7.20397	6.03234	5.81006	6.96641	6.28973	6.47538	7.08872	6.81641	5.09494	7.50185	7.64225	8.15145	4.49536	6.67938	7.35325	7.62595	7.84069	7.09225	7.87899	6.80125	6.22111	7.524	7.7509	8.55382	6.27185	9.06959	8.08425	6.02434	6.96353	6.90572	7.53699	6.48387	6.26749	7.56638	6.29535	7.89474	7.61113	7.60057	7.654	7.42668	7.67864	8.38189	7.92053	8.50071	7.76611
PAK3	2.47508	2.41869	2.41804	2.49576	6.09016	2.42638	3.8882	2.47614	2.53553	3.1475	2.52489	2.46403	3.05537	2.88784	2.49608	4.71654	2.41261	2.44904	2.47285	2.40416	2.42875	2.6277	2.47458	2.46734	3.36361	2.521	2.4047	2.81688	2.47553	2.54501	2.50148	2.50186	2.46045	2.61644	2.54496	2.46095	2.47397	2.48318	2.46277	2.45965	2.75653	3.1205	2.45699	3.46576	3.20384	4.4641	3.13502	2.94586	3.27643
PAK4	6.30723	8.18286	8.53537	8.90547	8.2079	7.66637	7.92401	8.63086	8.04061	8.19021	8.67847	7.87388	8.59318	7.16678	8.26882	7.49337	8.3024	7.01917	7.79226	8.61777	8.75892	8.57871	8.06924	9.15796	8.44421	7.48311	8.69112	8.02618	8.08434	8.1402	7.97734	8.50546	8.73409	9.48648	7.96461	8.92897	7.90376	8.17924	7.65426	8.74741	7.85847	7.81929	7.99657	8.26164	7.46128	8.10219	7.63818	7.79418	7.88314
PDGFA	7.65743	10.3246	9.20119	8.46237	8.58388	8.37879	8.86188	9.10444	9.40762	8.55441	9.06953	9.57713	9.44426	9.32993	9.16288	9.50787	8.99648	7.17994	8.78618	8.47544	7.82693	9.0298	8.00185	9.08468	8.97335	9.03562	8.22931	9.61003	9.53438	8.05373	9.09446	8.64333	9.63487	8.15545	8.81535	9.5009	7.96196	9.10383	8.29561	8.45296	9.87572	8.8984	9.26504	9.74552	9.49513	9.58924	9.35545	9.54072	9.37177
PDGFB	2.3506	2.3677	2.37085	2.35811	2.86883	2.35615	2.35253	2.56615	2.42979	2.35417	2.38054	2.61797	2.3735	2.36158	2.42852	2.37124	2.37111	2.27798	2.3804	2.35212	2.36386	2.66359	2.42155	2.3576	2.38201	2.38129	2.37171	2.40185	2.37694	2.35235	2.38091	2.37357	2.86846	2.76662	2.40779	4.11224	2.37176	2.49378	2.54188	2.37251	2.33501	2.31779	2.35528	2.29224	2.34228	2.33976	2.34289	2.35852	2.33351
PDGFC	7.86786	8.33351	6.20032	7.90102	6.94062	8.54312	7.53904	8.27717	7.15965	8.24711	7.08092	6.22662	7.32603	6.53665	6.78841	9.00986	6.77627	7.85322	6.60815	4.27566	7.05093	5.99028	6.19284	7.32031	7.40686	6.27941	5.8096	6.95559	6.85623	7.519	7.21687	4.7485	6.09617	5.76691	6.59387	5.45122	6.50883	6.53222	6.16647	6.34663	6.80136	7.70998	8.37382	7.38668	7.64742	7.96592	7.60771	9.04257	7.36769
PDGFD	4.08976	4.08291	2.87491	3.52834	2.70465	2.45048	2.81474	3.84857	5.14463	2.90895	2.62641	2.95483	5.16374	2.70964	4.61239	2.60747	2.98715	3.1556	2.77663	3.37915	3.19864	2.64087	3.80406	3.30888	2.67046	2.68601	3.45096	3.1677	2.63272	2.95261	3.23772	2.40717	5.82679	4.85918	2.43005	7.26709	4.48286	2.6082	5.72893	3.82888	5.8398	6.13109	4.38957	4.52843	5.93515	4.58006	3.81014	2.89324	3.71967
PDGFRB	5.36407	5.53603	3.98083	4.74373	4.80237	5.2091	4.73286	5.23153	4.28848	5.18035	5.51001	4.64178	5.45266	4.62426	4.73059	4.72775	3.75901	4.07783	3.84334	4.39131	4.82563	3.54975	4.73286	5.31225	4.73472	5.10265	5.17008	5.3432	4.26302	4.97589	5.00313	4.07822	5.40488	4.76586	4.44498	6.3926	4.31256	4.70904	5.11373	5.04217	4.23571	4.90824	4.09501	4.70487	4.70904	3.93624	4.68814	4.22912	4.2993
PDIA3	12.2481	12.8965	13.5318	12.6776	10.7959	12.933	13.1423	13.1433	13.4161	13.0526	12.7035	13.2454	12.7576	12.5467	13.0878	12.5193	13.7595	12.1733	12.7207	13.8964	13.0391	13.1533	12.9739	13.0327	12.9182	12.6454	13.6193	12.2943	13.0353	12.5378	12.7757	12.4668	13.4438	12.8436	12.8568	13.2115	13.0126	12.0654	12.6858	13.3989	12.424	12.5486	12.8357	12.8037	12.8357	12.8357	11.9788	12.2474	12.5633
PDK1	7.03789	7.75059	7.42019	7.68979	7.46819	7.06061	7.36399	8.54876	5.64333	8.01605	7.62125	8.91538	5.59994	7.61677	7.2917	7.41989	6.99984	7.2492	7.27241	7.10006	7.10041	6.93007	7.45233	7.06061	7.3662	8.0124	6.26718	6.86659	7.61291	7.29488	7.32245	8.32708	6.50294	8.38754	7.5882	7.12651	8.43293	7.35883	7.39278	7.58705	5.94908	6.92091	6.27212	6.55698	7.10835	7.02558	7.39204	6.69649	6.76938
PENK	3.50844	4.8937	4.37577	3.1958	5.06912	2.85851	6.86861	3.53036	3.58222	2.73616	3.66513	3.4249	2.75204	3.82151	3.55393	5.46609	2.7639	3.64141	3.66215	3.48133	2.89595	3.8376	3.51354	4.2251	4.47937	3.2375	6.34731	5.98975	4.49351	9.44486	8.55349	3.66445	3.50063	3.68464	7.33629	3.58609	2.89534	3.66105	5.92904	3.32009	5.91173	8.97705	4.49767	5.60551	4.59235	5.86078	5.20885	7.87683	8.50253
PGR	5.19183	3.88353	3.41945	2.32531	5.31163	4.617	4.31969	4.39396	5.70091	4.38189	2.33503	4.18982	4.16921	5.38617	4.39396	5.25142	3.36757	3.29713	3.10702	2.58487	4.37212	5.59057	6.09407	4.19801	4.41536	3.63558	4.3877	6.36045	2.75492	5.02651	4.41551	2.64607	3.36285	4.24094	4.37765	2.32528	4.64372	4.22276	4.2458	3.89081	5.36499	6.44214	4.49509	4.3426	5.72819	5.70684	5.10397	6.67904	5.24052
PI15	8.15803	7.30079	10.5535	5.56774	11.0748	6.49222	12.1649	7.22362	10.3718	9.79964	10.5464	10.8923	4.73475	11.0601	10.4309	11.3461	8.77085	10.0541	5.93503	9.18396	11.8752	11.7159	8.76848	7.24583	10.2885	5.86336	6.64143	12.637	8.52381	11.1099	11.6274	10.3113	5.6038	8.84386	10.2734	6.97424	8.61189	8.52444	6.96983	3.80536	11.0857	10.6414	12.0841	10.3645	9.96212	9.76984	9.19563	10.2795	10.201
PIK3CB	12.1797	12.1237	13.153	12.383	12.3927	12.2826	11.8264	12.2108	12.4314	11.7214	11.8872	11.7821	11.715	12.5092	11.9962	12.2681	12.1437	12.3685	12.1723	12.2826	12.8864	12.6702	11.8247	12.2857	12.8195	11.7746	12.7488	12.1731	11.7468	12.0778	12.2476	12.0212	12.7788	11.0778	12.5003	12.2299	12.1782	12.54	10.973	12.4876	12.4121	12.4811	12.4376	12.5343	12.3298	12.5201	12.3581	12.0662	12.7848
PIK3R1	9.83324	9.33067	9.05716	8.71866	9.25054	8.60127	8.56112	8.96775	9.80888	9.37617	9.6227	8.12141	9.99638	9.07902	10.3262	9.22164	9.22056	9.4314	8.93936	8.50104	7.85256	8.72793	10.5299	9.56486	9.2365	8.09433	9.25716	10.0324	8.82463	9.05915	10.0095	8.07736	9.53532	10.1518	8.87791	8.67781	9.0291	9.17689	9.00706	8.94511	8.94649	9.52282	9.67695	9.18201	9.59663	8.85699	8.39896	10.4035	10.3053
PIK3R2	8.43544	9.57204	9.87782	9.66438	7.5629	9.48848	9.44522	8.95551	8.94603	9.57793	9.62231	8.95551	9.06729	7.78605	8.34504	8.226	9.23695	9.00608	9.65817	9.45062	9.19979	9.57034	9.10516	9.95983	10.2643	8.86869	9.33126	9.78944	9.20426	8.94399	9.00996	8.06808	10.0106	8.46431	6.95738	8.95551	9.42968	8.5756	8.3923	9.59672	8.53154	8.17645	7.33934	6.86866	7.36609	7.83129	9.11018	8.53695	7.55195
PIK3R5	3.27858	2.27262	2.35762	2.34592	2.43112	3.45122	2.29233	2.4034	2.29827	2.77653	3.80115	2.28884	2.29175	2.29054	2.36824	2.29337	2.29173	3.32349	2.34028	2.93578	3.20956	2.30169	2.29616	2.31724	2.28282	3.00927	2.28464	2.29914	2.29841	2.2886	2.33577	3.02422	2.29166	2.34872	2.30154	3.79651	2.29237	2.3403	2.29786	3.40381	2.5796	2.27752	2.28406	2.28278	2.42137	2.27987	2.2698	2.28819	2.28069
PLAU	4.86368	3.90796	2.24452	2.38616	2.58897	3.10278	2.41772	3.01166	2.47688	2.7419	4.01008	3.11341	3.97325	3.93726	5.64086	2.58033	2.24413	2.23089	2.2443	3.01168	4.00146	3.21265	5.42551	3.9766	2.24616	5.2706	3.01138	5.19722	2.40964	3.59011	4.17782	2.40839	4.55002	3.04363	2.77418	4.91986	3.01361	2.66647	3.92205	3.49284	3.0017	5.95961	3.00859	3.3574	2.6537	4.3383	2.42157	4.48268	3.00118
PLCG2	6.72217	4.78153	4.39251	5.52699	5.5451	6.20562	4.84544	6.83073	6.85844	5.53568	5.6887	5.28509	5.51772	5.5289	6.69381	5.5308	5.44018	5.4567	5.09963	5.03454	5.53335	4.10867	5.31252	5.0439	6.3981	5.53965	5.52805	6.55889	4.22277	5.32143	5.50725	5.43834	5.42681	4.90187	5.53511	6.25031	5.40849	4.41982	5.02655	6.94032	6.55459	6.35608	6.9321	6.04774	6.29103	6.4335	6.30577	6.20358	5.78325
PLSCR1	9.46227	9.16274	7.22141	5.99743	8.67436	8.2623	7.51918	9.04139	9.38777	8.60198	8.04527	6.47556	6.60581	7.62542	8.15029	8.92378	10.6233	7.64846	7.3235	7.97714	8.49369	7.32968	8.43515	7.87786	7.80073	10.6218	7.58258	8.46641	6.38058	9.43616	8.85427	7.09795	7.74168	7.72938	7.26168	7.46477	8.98717	8.23567	7.70882	8.61887	8.76983	8.53846	8.9771	9.21855	8.27177	8.5217	6.69653	8.81395	8.63614
PLXNA1	6.88378	7.26274	6.43156	6.55669	5.48241	6.18036	6.60263	6.90366	6.61732	7.56663	7.54801	6.60515	7.44211	7.00664	6.84482	6.91613	6.37882	7.3248	6.40519	6.57749	7.89469	5.88932	6.87498	6.64645	6.40595	7.52881	6.81058	6.61771	6.90192	7.52267	7.08379	6.52629	7.10367	6.62799	7.29885	6.58068	6.9985	6.40544	6.61105	5.8194	5.99634	6.02253	5.84415	6.23102	5.57761	5.41966	5.40024	6.31268	5.73787
PLXNB3	2.68225	2.91569	3.28247	2.70807	4.16474	2.73689	2.98536	2.76178	3.30634	2.73105	2.79331	2.73476	2.92689	2.90753	2.46483	2.46713	2.76627	2.69503	3.39639	3.22457	3.78821	2.89063	2.75093	2.75949	2.75152	3.2345	2.76171	2.89194	3.19131	2.75003	2.76865	2.76814	2.81659	2.86935	2.77862	2.74476	2.2581	2.77474	2.78667	3.15553	2.69051	2.74365	2.4939	2.72355	2.70402	2.52379	2.56618	2.71276	2.5017
PLXNC1	7.52116	3.542	3.18578	3.59973	5.66626	3.99243	3.53299	4.97238	3.33519	6.43361	6.98544	6.35404	3.6069	4.97249	4.63656	2.78123	3.55722	6.20793	4.08088	3.54052	5.00174	3.21035	5.10058	3.86025	5.13795	4.36235	3.85409	5.56792	4.03836	5.17778	4.38179	6.40642	3.54951	2.76532	5.88266	2.81922	6.30207	3.86883	6.34161	5.69473	6.00465	5.55833	4.8716	3.63456	4.54307	4.76898	5.57721	4.91896	4.87037
PLXND1	7.56231	6.73036	6.54255	6.94462	6.75449	7.10802	7.36808	8.19102	7.58046	8.18557	6.76184	6.63383	7.31726	7.22527	7.45572	6.50042	6.64719	6.24453	6.74124	6.93641	8.4581	6.75575	7.10574	7.74131	6.81538	6.74647	7.92592	8.62817	6.74507	6.38179	8.65546	6.74369	8.69204	7.78995	6.83841	9.21435	6.52604	6.74343	7.8811	8.18553	7.85618	7.87289	7.34657	7.36081	7.23184	6.93766	6.73053	7.16616	7.2731
PPP3CC	7.81957	6.72888	7.11025	6.03553	7.4925	7.42407	7.31415	7.28999	7.63552	6.59556	7.28621	6.58751	6.4028	7.86165	7.02401	7.37631	5.75094	5.94745	7.307	6.41047	7.90683	6.57563	7.03034	6.21061	7.48135	7.41905	6.88486	7.58467	7.62002	6.84734	7.93256	8.13595	6.49646	5.9388	7.13185	7.21446	6.82505	7.45083	6.75011	6.56037	8.36456	7.4561	8.08737	8.24352	8.49239	7.90993	8.35148	8.53504	8.84125
PPP4C	5.11021	6.28101	6.49093	7.05316	4.8362	6.24211	5.32321	6.09998	5.80407	5.90611	6.62596	6.3724	6.56758	4.98329	7.15519	4.8014	6.23078	5.42736	5.7057	5.74516	6.75323	5.77221	5.43659	6.28483	6.62565	5.60551	5.11287	6.54546	5.43464	5.81023	4.97656	5.46958	5.85081	5.62477	4.44287	6.97074	5.55928	5.43528	5.33147	6.99133	5.30635	5.35491	4.95712	6.29311	5.16733	6.29362	6.0772	5.45474	5.37202
PRDX1	9.53664	10.8392	10.7825	10.4201	6.7544	9.74248	10.1842	10.1567	10.3102	9.88648	9.84731	9.76673	10.2736	9.4161	10.6522	9.69401	10.1735	9.94139	11.1051	10.2947	9.89507	10.2153	10.0576	9.71639	9.91313	9.91297	10.0165	9.30787	9.04287	10.4381	8.9571	9.17216	9.95834	8.76	7.66617	10.3837	10.1907	9.89484	9.56872	10.1634	10.2467	10.1246	10.1024	9.93447	9.79899	10.001	9.42147	9.7926	10.3176
PRDX2	9.80897	11.028	11.1119	10.9654	10.9059	10.4076	10.4307	11.2058	11.2133	10.5493	10.9312	10.9852	11.2728	9.76727	10.3984	10.6312	10.5851	9.98629	10.3482	11.1165	10.957	10.8112	10.3599	10.9456	11.122	10.2385	10.3233	10.4113	10.4075	11.0106	9.73033	9.79877	10.6127	11.63	9.44383	10.8489	10.6275	9.67597	10.5624	11.2795	10.3498	9.98303	10.1284	9.8488	9.70946	10.1816	10.5187	10.6449	9.81245
PRKCA	7.51272	6.74784	5.56938	4.86815	5.95424	5.75809	7.3344	5.54355	6.0364	6.82793	5.59921	5.55868	6.37832	6.97402	8.11424	8.25118	5.30397	6.07805	6.16598	7.3364	5.55576	5.18358	5.87009	6.58902	6.10193	5.13042	6.14195	5.89545	6.7174	7.54069	8.19212	5.55618	6.06152	8.39713	6.9153	5.74986	6.11418	7.07012	6.43034	6.0738	7.76997	6.98623	6.57962	7.48892	6.653	7.54591	6.62343	7.98896	7.5068
PRKCB	5.61818	3.44906	3.9831	3.61675	5.41121	4.22981	3.9309	3.81369	3.98873	4.06675	3.98497	3.64596	3.98173	4.27657	3.22677	4.84899	3.22703	3.75369	4.38019	3.47561	4.31318	3.98945	3.98357	2.8319	5.51383	4.72872	3.98114	4.32118	3.52047	3.76669	5.21121	3.98751	3.75898	4.53311	3.93955	3.22584	3.22412	3.96216	3.35656	4.95327	5.44325	4.06215	5.03857	4.01123	4.99259	5.22345	3.83727	5.15141	5.66282
PROK1	2.28459	2.83053	2.4186	2.28163	2.34857	2.27833	5.03769	3.98309	3.36602	2.48253	3.10465	2.27144	2.27479	5.42023	2.28312	2.29415	2.27624	2.26923	2.27448	2.26906	2.26782	2.299	3.00418	2.29022	3.09832	2.28812	2.70165	4.9087	4.06871	2.26922	7.39641	2.27697	2.28067	2.31157	3.22862	2.2769	2.27339	2.56818	3.12375	2.27319	4.51525	7.29319	6.06285	6.37507	4.46279	4.13042	4.37918	5.87969	4.01423
PSMB8	6.51409	7.19157	6.59248	6.83441	4.28611	7.61036	5.55116	8.22931	8.23634	6.53045	5.98113	4.9747	6.66711	4.31575	7.60149	5.34811	7.0784	5.8848	4.41537	8.46796	6.0782	4.71389	7.17535	7.17741	6.52484	6.83375	4.51727	7.87046	4.06633	6.39354	5.12836	4.25554	5.89077	6.85574	5.4535	5.2198	6.42771	5.12756	6.47862	7.55937	8.02336	6.76615	7.44228	6.9906	6.61757	7.82709	5.43236	7.72203	5.87113
PSMC1	9.49087	11.0654	10.9801	9.86779	9.83072	10.2947	10.2051	10.8206	11.2664	10.2409	10.4576	10.2849	10.9936	10.4217	10.5188	10.4465	10.82	10.4153	10.4232	9.74386	10.7023	10.1906	10.4957	10.4153	9.81887	10.0547	10.5197	10.516	10.1147	10.8019	10.0794	10.1278	10.7242	10.7358	9.33139	10.9594	10.2006	9.81487	9.76553	11.1349	10.0036	11.0204	11.013	10.8235	10.1274	10.7113	9.74391	10.1526	10.9386
PSMC3	5.1605	7.93208	7.30171	6.61425	4.26112	5.84527	6.37351	7.29275	8.06964	6.46409	5.795	5.26031	7.64127	7.11083	8.13871	7.03918	7.20129	6.27165	7.84905	7.13516	6.79254	7.81215	7.2369	7.12536	6.70603	6.07977	6.1603	6.9376	5.06416	6.90852	5.95898	6.46612	7.14253	7.19335	6.64778	7.82355	6.38992	6.65718	6.56514	8.06669	5.91905	7.5336	7.23921	7.6863	6.77609	7.12461	5.02717	6.307	6.53025
PSMC4	7.00434	8.38509	9.01155	8.19327	5.72329	8.73033	8.45517	8.72075	9.33788	8.48235	8.65529	8.29638	9.31332	8.57834	7.54385	8.09488	9.32173	8.21845	8.63392	9.67276	8.70763	9.13242	8.24882	8.7375	8.48386	9.20704	8.91428	8.5097	8.66129	8.83358	9.05243	8.24975	9.59937	9.04929	8.83525	9.36022	8.91111	7.9603	8.80086	9.45544	8.14669	8.49314	8.48232	8.33159	8.06423	8.52984	8.26725	8.60045	8.42176
PSMD11	7.34838	7.92583	8.49512	8.18043	5.75675	8.30746	7.84794	8.53456	8.52983	7.68447	8.37961	7.90655	6.89935	6.62583	7.60372	7.79891	8.30913	7.85639	8.14311	8.4911	8.70421	8.06981	8.04637	8.16329	7.50258	8.67178	8.78178	7.65322	7.99533	8.08598	7.78829	8.63634	8.55712	8.27656	7.35356	8.58094	8.21272	7.80438	8.17945	8.55798	8.50241	8.53237	7.61791	8.46849	8.17361	8.49272	8.32489	7.50211	8.32774
PSMD2	10.5024	10.8746	11.0338	10.9032	7.83596	10.4879	10.2783	10.7865	11.8091	9.97381	10.5414	9.96218	11.288	10.4131	11.0143	10.6423	10.8248	9.75976	10.6639	10.9995	10.9435	10.6816	10.0828	10.4914	9.91839	10.4973	11.0055	10.641	9.80755	10.199	10.3455	10.0452	11.0243	11.2131	9.5446	11.2719	10.2585	10.4057	9.98138	11.5453	10.52	10.2948	10.8071	10.4927	10.2144	10.4049	10.1851	10.6006	10.5754
PSMD8	6.49416	10.0765	10.0396	9.01858	7.26739	8.68945	8.38075	9.00687	9.74093	8.73263	9.51639	8.82941	9.49713	7.75277	9.06758	8.8792	8.81998	7.65767	9.19791	9.17567	9.15103	9.32449	8.50031	9.18889	8.79584	9.16687	8.98843	8.83732	8.18668	8.63988	8.81637	8.70397	9.41009	9.01185	8.05388	9.49475	9.00498	8.42884	9.28576	8.80129	8.81896	8.73208	8.99422	9.15746	8.65701	9.11439	8.99062	8.58623	8.90451
PSME1	10.644	10.9006	10.9264	10.3306	7.63128	10.8019	10.4538	10.9459	11.2923	10.5878	10.4252	9.87484	10.4786	10.504	10.8633	10.59	10.9326	10.0927	9.87858	11.2494	10.4377	10.7379	10.6706	10.9999	10.2839	10.4719	10.4171	11.3549	9.48712	11.1929	10.5336	9.78474	10.3636	11.1696	10.0096	9.92744	10.3842	10.1448	10.1945	11.4484	11.056	10.3572	10.8657	10.5385	10.545	10.6924	10.0186	10.9882	10.3953
PSME3	7.93096	9.18553	8.48766	8.87267	5.07259	8.80588	8.4813	8.57704	8.99387	8.66045	8.24733	7.09783	8.64648	8.5493	8.96555	8.50922	9.39823	8.25144	9.39387	9.24428	8.95594	9.11076	8.4625	8.85184	7.00376	9.06248	9.36122	8.46271	7.80787	9.06702	9.08374	8.42522	9.21705	8.81954	7.8441	10.1624	8.77819	7.80746	8.31303	9.88021	8.44827	8.45312	8.69425	8.93019	8.3982	8.57008	8.40811	8.41079	8.9737
PTGDS	10.9651	9.90556	8.21386	9.21465	8.7109	8.44097	11.0753	11.1465	9.48597	11.2065	10.1642	8.61883	9.39776	9.88574	9.25273	10.2073	7.77533	8.35563	9.99535	5.69727	7.30389	5.70335	9.76072	10.3104	10.1074	7.84923	7.20053	10.4938	11.1841	10.333	12.0418	8.20844	7.37486	7.71653	8.93383	5.11539	8.20284	8.38625	7.82425	8.26354	10.1706	10.2648	10.1784	10.1331	9.70066	9.76107	11.397	12.5356	11.1623
PTGER2	5.06188	3.62761	3.18758	3.2564	3.54124	4.04422	3.42028	3.42304	2.77666	3.45312	3.39907	3.42153	2.48129	3.46394	3.57939	4.60241	3.08737	3.38771	3.4352	3.03073	3.73192	3.4352	2.82381	3.38917	3.42942	4.30937	3.1329	3.477	3.11748	3.48005	3.44409	2.96618	3.43765	3.4154	3.43706	2.39695	3.76897	3.43671	2.72694	4.05485	3.40365	3.35139	3.56567	4.96321	4.8464	4.81564	3.89426	4.7086	4.39945
PTGER4	8.11954	4.15577	4.78127	5.33877	6.86958	6.947	3.3304	5.87884	6.10631	4.88216	6.41787	4.90999	3.96394	6.21874	5.04524	5.31002	3.38859	5.42093	5.67133	3.36646	6.60776	4.37708	4.51973	5.7998	4.97116	8.95066	5.46956	5.71252	2.90143	5.70854	5.22494	4.35088	6.45264	4.8044	2.66968	5.65609	6.63782	4.49341	2.64947	5.77522	7.11867	6.5229	5.39477	5.49181	5.29022	7.29304	6.52354	5.79146	6.62687
PTGFR	2.42378	2.42628	4.96823	2.40873	4.69148	2.42167	2.40392	2.41752	2.44615	2.38782	2.4568	2.39227	3.99475	2.47865	2.42533	2.4268	2.42244	2.37091	2.42976	5.85386	2.40246	2.51263	2.42959	2.40343	2.43072	2.43746	2.40846	2.48338	2.43065	2.40667	2.42828	2.43328	2.59476	2.52057	6.41054	5.82399	2.41267	2.42628	3.20178	2.45289	2.39825	2.34482	2.3917	2.35929	2.38889	2.37756	2.37626	2.35314	2.44519
PTPN11	9.81158	9.83785	10.1278	9.85309	9.39391	9.45171	10.0557	9.76608	10.0396	9.66957	9.53407	10.1864	10.1672	10.0027	10.6461	10.03	10.0262	9.50322	9.85689	10.2874	10.481	10.2923	9.86107	9.73648	9.63039	10.2965	10.1802	10.0518	9.897	10.1885	10.5429	9.82056	10.1099	9.83532	9.58717	10.1087	9.76876	10.0544	9.98001	10.5116	10.7681	11.0149	10.9429	10.9631	10.2379	10.9883	10.6717	10.4497	10.9801
RABEP2	5.19672	6.94887	8.58469	7.2519	9.44559	8.17335	6.81439	8.98292	7.44733	7.36075	9.08291	7.29763	6.43743	8.34687	6.02749	6.61242	6.4348	8.07575	8.37776	6.58447	6.97255	7.84659	6.61411	7.15938	6.86276	6.12269	7.25667	6.2902	7.61968	6.62171	6.4618	8.28711	8.74795	8.66467	8.03385	7.56228	7.79196	8.43335	7.9069	6.62455	5.39287	4.99714	5.47913	5.69683	4.849	5.3815	6.86406	3.94874	5.49323
RAC1	11.4697	12.2761	11.8706	12.0993	10.7083	11.5763	11.7417	11.821	11.8908	12.0646	11.8315	11.6221	12.25	11.7988	12.1851	11.1724	12.1543	11.294	11.6375	12.0496	12.1827	11.6742	11.9269	12.0086	11.7404	11.6942	11.8309	11.8146	11.6892	11.8215	11.9747	11.6304	11.9236	11.7409	10.9863	11.8259	11.4373	11.7263	11.6496	11.8515	11.8824	11.7222	11.731	11.7761	11.5111	11.6553	11.6358	11.7257	11.8304
RAF1	8.62544	9.35123	9.35535	9.61899	4.04764	8.25711	7.9354	8.35154	8.93222	8.93462	8.92395	9.09695	9.80628	9.54397	9.40247	9.41632	9.61524	8.5862	9.55876	9.57565	10.0841	9.24291	9.53992	9.15719	8.6126	9.28967	9.94114	8.97329	9.10458	8.86445	9.4911	9.46132	9.54489	9.81007	8.98062	9.76852	9.02433	9.16781	8.91377	9.82602	8.3648	9.04745	9.06457	8.88528	8.95003	9.3273	7.56609	8.562	9.12997
RARA	5.08828	4.26824	5.4145	4.51218	5.5381	5.5965	4.86417	5.08644	5.40448	4.03884	4.26777	4.94079	4.165	4.35191	4.78687	5.43954	4.07843	4.50307	5.00747	4.266	4.26226	4.46904	6.445	5.30475	4.35939	4.2677	4.27551	4.99242	4.35928	4.64035	4.26715	4.28378	5.70265	4.06282	4.82149	7.79909	5.49192	5.81848	4.76003	4.45473	5.74925	4.83445	4.64669	6.05197	4.00801	5.94687	6.62719	5.37483	4.0763
RARG	3.00582	2.82683	2.39543	2.33847	2.61392	2.39233	2.38769	2.39015	2.52102	2.38146	2.41889	2.35502	2.39521	2.95915	2.39701	2.39523	2.39629	2.32523	2.39693	2.35781	2.61037	2.40375	2.99845	2.38442	2.3912	2.40772	2.39438	3.74876	2.39875	2.39617	2.4764	2.40471	2.39382	2.41065	2.41667	2.89807	2.39309	2.39709	2.76062	3.21553	3.22045	4.03574	2.39258	2.95081	2.38938	2.61905	2.48467	3.16864	2.76076
RASGRP1	9.07322	6.53767	5.06594	6.42895	6.45712	7.21443	7.81845	8.59372	6.77405	7.74012	6.84671	7.3345	4.36744	7.90456	6.65493	6.83223	6.74644	7.7268	6.33666	6.82026	6.29239	6.78526	6.76634	6.80199	7.09832	7.27137	6.05917	7.78634	7.36512	6.37791	6.89225	7.36215	6.41117	6.82214	6.40914	6.74739	6.97225	6.90439	6.97261	6.95623	7.68533	7.2429	7.84707	7.21886	6.98043	6.10969	6.74489	8.08777	7.27297
RASGRP3	4.76239	5.09971	3.095	3.06608	3.01825	3.09251	2.41215	3.06886	3.28485	3.06538	3.26933	2.8556	5.17498	2.97819	3.0798	2.94877	3.84622	3.13299	2.9523	3.85978	3.05887	3.09833	3.21347	3.87212	3.21238	2.95544	3.47746	3.52229	2.87083	2.21263	3.08392	3.07867	6.80812	2.98399	3.66766	7.12404	3.07008	2.95277	2.87136	4.03809	3.69319	5.11382	4.51981	3.88987	3.49474	2.85595	2.86645	3.08051	2.83337
RBP1	6.68363	7.11016	6.2016	5.41296	6.42344	6.59123	6.78271	6.77595	6.33311	6.38452	6.38676	5.70803	6.0854	6.38689	6.48922	7.39259	6.28228	5.22171	6.15739	5.88951	6.91706	6.39483	6.94023	6.17428	6.27949	6.21676	5.9098	6.30934	6.51844	6.61907	7.54781	6.72613	6.33032	6.19925	6.39282	6.19221	6.38234	6.37602	6.16857	6.40635	6.78889	7.34602	6.6042	6.38158	7.15065	7.93213	6.37592	8.12579	6.65371
RBP7	6.15627	7.47713	10.3559	6.67447	8.71473	6.60782	5.97868	6.43033	7.86389	6.40527	7.89445	5.75752	6.45205	7.77364	9.36574	9.18116	6.27015	6.62625	7.05755	7.68094	8.00246	7.29114	6.58913	6.24362	8.01107	7.81898	8.62752	9.15233	6.08094	6.14829	7.85056	7.19046	9.09764	7.57269	5.70059	8.14317	6.92903	7.998	7.15571	6.56264	8.61299	8.99653	8.8639	9.62366	9.10913	9.34506	8.96822	7.28366	9.4548
RELA	8.20933	8.65418	8.04258	8.96375	4.94056	8.6199	8.15641	9.46705	9.48125	9.01597	9.15672	9.32898	9.84446	6.7504	8.15118	8.40348	8.93689	8.53239	8.3743	9.16815	8.42716	8.25817	8.60886	9.00044	8.57814	8.96789	8.63969	7.32098	8.44072	8.34819	7.81871	7.89969	9.10002	9.03363	8.62634	9.26496	8.16176	7.57977	7.70199	8.953	7.89061	7.71701	7.43245	7.78829	7.56692	8.37325	6.82511	7.53996	7.33415
RFXANK	4.65138	5.51485	6.13604	6.55446	5.21349	4.9884	5.10511	5.76733	5.96775	5.09771	5.94351	5.15545	5.64842	6.03736	4.69897	6.10549	4.96645	5.50071	5.51683	5.51216	5.62966	5.60419	5.21593	6.21059	5.55532	5.51675	5.51052	5.17822	5.73484	5.77844	5.08083	5.51733	5.17839	5.53832	6.05572	5.51375	5.62072	5.51589	5.93759	5.92656	5.58209	5.14569	4.70462	5.55697	5.51485	5.48982	5.50307	5.18996	5.25873
RHOA	10.9745	11.6465	11.1419	10.9864	9.2418	11.1337	11.2171	11.3927	11.6906	11.4964	10.8197	10.4741	11.5481	11.2005	11.3118	10.5073	11.6438	10.37	11.3493	11.5344	11.7173	10.9714	11.2866	11.7254	10.8789	10.9971	11.1448	11.1646	10.958	11.4226	10.9321	11.0781	11.6291	11.212	10.703	12.0307	10.4874	11.1405	10.747	11.311	10.9252	11.3325	11.2819	11.3294	11.1327	11.1597	10.8027	11.0114	11.0429
ROBO1	8.50404	7.87303	6.17983	6.01471	7.18803	8.77904	8.30831	8.66389	8.50026	8.31173	6.92638	6.87125	7.0315	7.87035	6.62502	9.10082	6.85145	8.44848	5.59418	7.19466	6.79242	5.76282	10.3412	8.57673	8.02326	8.04037	6.55191	9.06857	8.18911	6.31974	8.82331	5.87714	6.73295	5.39173	8.14077	7.57476	8.01504	6.72928	6.92686	8.34668	7.95266	9.39151	8.33639	7.50255	7.86277	8.85568	8.44808	10.0013	7.52078
RORA	7.80995	7.36109	7.269	5.73175	7.32063	6.92393	8.33619	7.79144	7.1152	8.20762	7.80459	6.97632	6.00936	8.19307	6.81615	8.03836	7.41187	6.7038	6.08784	6.88156	7.65547	6.49964	7.68502	6.63403	7.31382	8.27638	8.29525	6.15322	6.87923	8.12101	7.33205	6.41355	7.23233	5.6606	8.11818	7.11519	7.71824	7.44539	6.80136	7.62015	8.0489	7.97594	7.857	7.97665	8.30479	8.31374	7.844	8.08449	8.3062
RORC	6.24689	8.92306	7.00009	7.67988	9.06153	8.02443	7.75839	8.93745	7.9678	8.21668	8.77158	8.60043	7.75004	6.6777	7.65539	7.31111	7.85353	7.92789	7.99664	8.45673	7.02954	7.3438	7.6094	8.73859	7.86446	6.56482	6.56865	7.80347	7.87509	6.23966	6.57256	7.34522	8.27769	8.76586	6.31823	7.15671	7.52489	7.18343	7.64786	7.75951	6.8579	6.86342	6.32387	6.25188	6.1758	6.42191	8.03515	7.39903	6.72578
RXRA	8.12775	7.90057	8.4867	7.23346	7.87144	7.4943	7.41086	7.04434	7.95384	7.75697	7.04628	7.21058	7.86693	8.1923	7.77336	8.18786	7.5111	7.3154	7.78313	6.63715	8.15917	7.6204	8.44249	7.94688	7.8735	6.70726	8.53697	8.05849	7.01103	8.97965	8.30934	7.0378	7.87757	7.82235	7.25412	7.77176	7.26025	7.77533	7.75425	7.42619	7.74272	8.40345	8.49017	8.07978	7.74529	8.2762	7.75121	7.86298	8.4449
S100A11	8.29148	9.40258	8.97762	9.3895	8.11295	9.31762	9.20996	9.46778	9.85942	9.47039	9.51159	9.31762	9.34169	8.50689	10.051	8.81234	9.35986	8.40726	8.86419	9.29028	9.40562	8.549	10.2554	9.74064	9.74063	9.17887	8.99625	9.33921	8.47582	9.11179	9.2607	8.75387	10.1927	9.79976	7.82322	8.09092	9.03079	8.91138	8.80741	8.70003	9.9163	10.1896	9.96122	9.39875	9.40304	9.78501	9.67285	10.2523	9.50218
S100A16	5.31472	5.33777	4.91892	4.41766	5.26575	5.20761	4.94307	5.9512	5.30316	5.31162	5.32107	5.18793	5.22816	5.11379	6.08939	6.02777	4.87671	5.18339	5.19001	5.19188	5.92741	5.21064	7.41319	5.47393	4.99083	6.35254	5.21596	6.90736	5.17607	5.25726	6.51714	5.19825	5.40711	5.22284	5.1975	5.22766	5.30291	5.19627	5.80537	4.76231	6.70206	7.36917	6.8411	5.92593	6.12186	6.82008	6.59727	7.39206	6.16742
S100A2	7.74123	6.01777	3.81342	5.99945	3.95852	2.79922	3.26581	3.80751	5.02574	6.27743	4.24156	3.79813	6.96696	4.23592	8.33968	4.23905	5.52627	4.55801	3.65108	6.27062	2.85005	3.66571	11.1264	7.11471	3.31729	5.62694	5.50761	7.88296	2.7733	2.58398	4.79216	2.52014	2.30286	3.8753	3.31847	2.30051	4.23663	4.11605	3.60417	4.59311	7.52468	11.2832	6.96303	8.22471	8.82914	8.07444	6.22163	8.48035	7.23213
S100A6	7.48402	7.89708	6.31691	6.8959	7.34423	7.99527	7.2777	8.44503	8.00885	8.00806	7.54974	5.47542	7.56986	7.93841	7.53751	7.80567	6.18906	6.4423	6.49492	6.09583	7.75468	6.20115	8.92168	7.37156	7.62376	7.69329	6.26262	7.74673	7.14055	7.91395	7.56593	6.77408	6.87255	5.78244	5.99873	6.14207	7.30018	7.37768	7.48647	7.68029	7.78022	8.91861	7.52508	7.83022	8.19644	8.56696	7.68355	9.80945	8.38935
S1PR1	5.54641	4.47509	4.9727	4.684	5.05763	4.96574	4.96421	4.96995	4.98331	4.77314	4.68181	4.96878	4.9727	4.83336	4.97556	5.42017	4.7169	4.96147	4.97309	4.95433	5.78397	3.5312	4.97966	4.94476	4.97679	4.97738	5.0577	4.99284	3.10232	4.11997	4.98131	4.97602	5.76598	5.03215	4.93436	6.25234	4.97154	4.2655	4.98426	5.01532	4.9616	5.79376	5.9926	5.22191	5.32775	5.12847	4.96575	5.14775	6.38865
S1PR2	4.01111	4.06204	3.89109	3.57096	2.8345	3.88783	3.88861	3.88776	3.68508	3.69039	4.43618	3.14085	3.88996	3.70338	3.89031	3.9006	3.37181	3.04701	3.96486	3.7593	4.06133	3.10158	3.50772	5.27714	3.89305	5.46955	3.89161	4.741	3.06107	4.54058	4.24222	3.05924	3.88987	3.89161	3.07022	4.85803	3.8893	3.89161	3.89144	3.88929	5.30133	4.21871	3.88824	3.88283	4.25706	5.23113	3.96007	4.48118	5.30389
SDC1	6.88142	9.4869	3.96895	4.85242	5.79329	5.49569	6.40826	4.91279	6.67915	7.28383	6.91103	6.27873	8.78475	5.02358	7.32844	6.22606	7.24408	6.2921	3.78651	6.99333	7.85955	4.8171	10.7822	8.52463	3.50512	4.23491	7.16716	8.21886	4.35781	8.35604	7.48538	3.47471	6.99309	8.35491	5.75734	7.92867	5.73154	3.94063	6.99483	7.28837	8.48914	9.37989	7.50112	7.88606	8.22965	7.62309	8.15587	9.83606	7.35853
SDC3	6.40915	7.82341	6.98842	6.22187	6.15587	6.31463	6.25127	7.42949	6.1639	7.65969	6.89223	6.88843	6.25324	6.53932	7.59846	6.68774	6.57668	5.67194	5.92422	6.66343	7.93666	5.59403	6.79184	7.17957	7.02537	6.27207	6.68598	7.18835	6.48989	7.69072	7.15736	6.26399	6.89638	6.22805	5.70409	6.68583	6.68489	7.02457	8.31786	7.88784	6.67059	6.26359	6.16823	6.88952	5.70682	6.47443	5.46298	6.72534	6.47325
SEMA3D	2.86787	7.19588	3.51434	2.37052	5.68462	4.66604	4.32015	3.50658	5.62206	3.96893	3.54701	3.93595	3.69925	6.64365	4.00115	6.0966	2.5801	2.55416	3.76052	2.57258	3.58771	4.19097	3.93965	3.76714	4.58698	4.00342	3.60675	4.84059	3.9666	5.12024	5.48332	3.52769	2.64404	3.20332	4.95661	2.38883	4.40525	4.87835	4.00489	4.65232	3.86892	5.6128	5.71694	4.93205	4.54094	4.60202	3.95925	5.68217	4.52738
SEMA3E	4.89207	6.11199	4.90719	4.63533	6.46561	4.49456	5.37124	4.89942	4.93603	4.86419	4.52465	4.57734	4.46463	5.18941	3.6363	6.61078	4.44857	4.50856	6.30405	2.48742	4.79484	6.43571	4.09911	4.71771	5.42239	5.65905	4.88615	6.15007	4.85427	6.58561	5.33904	4.49634	3.72574	4.5364	4.98171	4.46232	5.60202	5.37249	5.2885	4.88994	4.34223	4.81259	4.73685	4.92041	6.97426	7.40989	4.76255	7.55425	7.35048
SEMA3G	6.11396	5.8739	5.16069	5.53262	5.83385	5.55696	6.32525	4.94895	6.93276	5.6025	5.2134	8.77366	7.97816	6.86277	6.60568	4.94076	4.58666	5.70981	4.94181	5.73619	7.58158	4.93916	6.09887	5.14533	5.10209	4.92195	5.79101	6.06569	6.17149	4.92964	4.94262	6.41213	7.85313	4.9191	4.68751	7.51184	5.09698	4.94101	7.57365	4.78395	4.75802	6.56452	4.57368	5.93584	7.33986	4.92647	4.67657	4.86551	5.65232
SEMA4B	5.60482	7.34799	6.65041	5.50195	4.31128	6.244	6.20908	6.46671	7.33876	6.25678	6.70558	6.49353	6.9991	6.32693	6.76331	6.83052	6.87521	4.95482	6.85441	6.61546	7.12451	5.94292	7.69757	7.13801	6.08921	8.32435	6.71145	7.72683	6.28689	7.08043	7.52715	5.62502	6.73455	6.75742	6.54863	6.03146	6.80761	6.97302	6.03072	6.82445	6.55945	6.89013	6.41466	7.21578	7.00235	6.70125	6.72306	7.23758	6.68549
SEMA4C	10.3994	9.57748	8.97261	10.0328	10.1775	9.38563	10.1634	9.91699	9.61015	9.81674	9.73	10.1703	10.0625	10.0288	10.0795	9.84458	9.14885	9.46784	9.67439	9.55656	9.73584	9.58825	10.1149	10.2526	9.43005	9.35675	9.83829	10.118	9.99525	10.2318	10.0619	9.50119	9.79921	10.2908	10.5905	9.86603	9.57767	9.70236	9.63714	9.73201	10.029	9.98136	10.2364	10.1492	10.3345	10.332	9.37408	9.94559	9.94947
SFTPD	2.4773	2.56439	3.77668	2.53299	4.84899	2.54736	2.89536	2.53527	2.55245	2.62502	2.39843	2.5332	3.23169	2.54463	2.78026	2.54783	2.86072	2.52857	2.54899	2.47252	2.55076	2.58924	2.49065	2.54198	2.55023	2.41876	2.54384	2.39325	2.57158	2.94959	2.66767	2.5434	2.97461	2.57004	2.71255	4.96997	2.47977	2.54736	2.54951	2.54501	2.53128	2.29823	2.53171	2.53518	2.53985	2.5322	2.51924	2.504	2.50109
SH3BP2	7.69956	5.98572	5.91344	5.84451	5.29768	6.579	7.01773	6.97167	7.19686	7.68749	6.58267	7.02115	6.64029	5.57525	5.12319	6.64053	6.8075	7.19192	6.26184	6.48172	5.6921	4.6535	7.85868	6.63078	6.67692	8.0149	5.49749	7.15079	6.64122	6.49294	6.95465	6.07216	6.37462	6.85915	7.3927	6.43156	6.72461	5.24716	5.50315	5.24418	7.62442	7.52498	6.95568	6.70876	6.83521	6.24731	8.1074	8.13462	6.71566
SHC1	7.488	8.6976	8.94649	8.79685	7.07922	8.08901	8.42943	8.39721	8.6948	8.5988	8.62758	7.8095	8.72077	7.92877	8.88246	8.96172	8.73003	8.29693	8.27356	9.19517	8.95498	8.53356	8.14668	8.85129	8.7839	8.96483	9.15334	8.68031	7.75442	8.60397	8.96504	8.34039	9.90789	8.68145	7.84581	9.3565	8.89584	8.36852	8.37304	9.63922	8.5537	8.50589	8.6519	8.68454	8.5458	8.56064	7.76687	8.62234	8.27469
SLC22A17	5.83909	6.14259	6.57705	3.23945	6.54124	6.56806	6.51058	6.36794	6.51766	5.60226	6.45329	4.76401	5.39663	6.65448	6.53576	7.84076	6.28811	4.57979	5.87851	6.44003	6.48312	6.44426	6.42668	6.51002	6.5149	5.60731	7.66036	7.83657	6.12639	5.97427	7.1152	6.51386	6.65847	6.39011	6.51919	6.99672	6.35302	6.49654	6.43889	6.43858	8.19893	7.01604	7.79451	8.31236	7.89201	8.31568	8.07466	7.20855	7.21311
SOCS3	10.3184	5.76756	4.72103	8.60818	7.22373	8.64906	8.10416	7.68486	7.295	6.82821	9.20722	6.38909	5.83362	5.71608	11.374	7.14953	7.2006	9.25858	8.75635	5.75088	11.3743	6.05762	7.61044	8.96048	8.09544	11.0027	10.7995	8.97391	4.73237	9.6708	9.68606	5.36508	10.6428	4.54515	7.33881	9.14494	10.0457	8.67284	6.51325	7.1702	9.59094	10.9145	10.5648	11.7314	10.0176	11.8088	9.29913	5.95667	10.1967
SOD1	11.8052	12.2991	12.4107	11.9745	11.8555	11.9939	11.9173	12.8461	12.724	12.1952	12.376	11.8999	12.2996	11.7043	12.333	11.694	12.3015	12.0645	11.8165	12.3856	12.1598	11.8686	11.6828	11.9504	11.9504	11.6485	11.8434	11.7958	11.6868	12.1936	11.9071	11.476	12.189	11.9496	11.4527	12.4528	12.2559	11.6396	11.2963	12.6273	12.2228	12.1257	12.2936	11.9312	11.7901	12.0816	12.1046	12.1299	12.3329
STC1	7.63557	6.82543	7.58614	7.88223	7.84132	6.79504	5.97682	6.52942	7.49428	6.43989	6.30767	5.95824	9.34854	6.63047	6.50312	6.99552	7.3422	7.26757	7.38627	6.29834	8.2564	5.47165	6.16101	6.90782	5.77566	8.4624	7.85896	9.54363	6.17129	7.87282	8.29024	5.76845	8.40455	8.2733	8.11242	10.2893	8.66252	7.15507	7.38828	7.58396	8.44697	7.7866	9.19396	9.15314	8.77108	9.32355	7.585	7.57868	9.47394
TANK	8.10946	8.10681	8.53132	9.09546	7.49997	8.55152	8.38025	7.6867	8.88983	8.43591	7.65678	7.76285	8.49993	6.94436	9.7273	7.43231	8.21215	7.3302	7.54712	8.43796	8.39717	7.4526	8.85913	7.91181	7.98282	7.97003	8.72848	8.65096	7.33241	8.68622	7.43146	7.89697	8.94236	8.99532	6.94236	8.97963	6.71452	7.39112	7.27253	9.6506	8.05809	7.94441	7.98465	8.66372	7.84676	8.35334	7.62879	8.49083	8.27705
TAPBP	11.6941	11.4663	11.1862	10.8872	10.3683	11.25	10.7059	11.3168	11.764	11.3497	11.0685	10.7801	11.1023	10.8852	11.4842	11.1189	11.4679	9.60258	10.6713	12.0568	11.2368	10.8427	11.4792	11.0004	11.4186	11.0604	10.7979	12.1222	10.8389	10.6769	11.1762	11.1537	10.6723	11.4846	10.6429	11.1886	10.7075	11.233	11.4719	12.1716	12.1052	11.1859	11.3037	11.1487	11.3546	11.6326	11.1986	11.3855	10.6891
TCF7L2	9.13042	8.93922	8.7648	8.90168	10.8569	8.71227	9.64434	8.9105	9.7084	10.1835	9.90663	10.0183	7.74526	10.1917	9.61861	9.52096	8.48627	9.20493	8.75848	8.98517	8.61735	8.61567	9.71536	9.64091	9.98358	10.3204	8.86127	9.21919	10.2681	9.81254	9.34139	9.33006	8.60286	7.63315	10.1922	9.19213	9.48259	9.41281	8.78955	8.63359	9.39218	9.35927	9.68535	8.72956	9.76135	8.99165	9.62489	9.39165	9.53834
TEK	2.36742	2.36078	2.34573	2.34036	2.56319	2.36445	2.3414	3.5277	2.37303	2.35862	2.3611	2.36992	2.36769	2.2831	2.34838	2.34257	2.34331	2.31665	2.3703	2.34292	2.94516	2.3173	2.35329	2.36556	2.98626	2.45811	3.24895	4.25863	2.34525	2.36452	2.35243	2.36959	4.06507	2.39503	2.38004	3.79673	3.30863	2.29374	2.36907	2.3358	2.97236	4.28355	3.45672	3.14502	3.188	2.25903	2.85472	2.3471	2.44934
TGFB2	8.49457	8.18644	6.38229	9.10768	8.85798	8.73766	9.8459	7.66101	8.41663	7.60479	6.06484	6.67078	8.60314	8.98086	8.11137	8.14843	6.75054	8.18451	8.0855	6.06652	7.58371	7.82446	7.6377	7.6083	8.13274	7.89024	7.0847	8.32685	8.84645	9.13835	9.07028	6.8297	7.04976	9.69962	10.2049	5.47597	8.42566	9.61284	7.44395	7.95061	9.46177	9.8091	9.00934	9.55046	9.72556	8.55108	8.59283	10.132	9.02026
TGFBR2	9.7356	8.9568	8.55782	8.24848	7.78368	8.99901	7.77163	8.69967	8.32784	8.68963	7.34535	6.93037	8.87234	8.52878	8.04326	8.51108	7.99661	8.68904	8.39547	7.43364	8.8767	6.79933	9.6794	8.44921	8.67034	9.03299	9.42531	9.98401	6.72842	8.86863	9.3179	8.68352	9.03124	8.1657	6.68421	8.81061	8.86463	8.65777	8.64232	9.03842	8.57275	9.65426	9.654	9.82583	9.3868	8.92536	8.11011	9.25535	9.26135
TGFBR3	9.05366	8.56712	6.54066	6.7995	7.86695	7.87075	8.28961	8.68017	8.16682	8.92267	8.16076	7.59722	8.37191	8.56185	8.42893	8.63831	7.33913	7.36424	8.16315	6.80454	7.9024	6.43767	8.18978	8.09447	8.84915	7.86871	7.51829	9.17461	7.42794	8.98623	8.94029	6.40123	8.07932	6.77297	8.38581	7.82226	8.39546	7.71195	8.15898	7.83708	9.18672	9.79319	9.14484	9.32897	9.59047	9.60361	8.90757	9.43047	9.08156
THBS1	11.963	9.65468	7.10431	8.84077	8.7768	9.75357	9.97141	8.91858	9.26648	9.62519	9.88811	7.58556	8.54634	7.52623	10.1841	10.3007	8.0287	9.17855	9.96489	7.91075	10.2342	6.57862	7.25714	8.43226	8.02609	12.7378	9.11095	7.84315	6.68516	10.1732	10.4213	7.30555	9.10499	7.56643	8.38143	9.2528	11.3898	8.75078	8.89984	8.25901	8.62594	9.43801	10.0016	10.8614	8.81963	11.8744	9.02543	7.64352	10.7851
THRA	6.28677	7.61501	6.62378	7.70796	5.44874	6.64886	6.78297	8.57164	7.39283	6.75115	6.90041	6.41268	6.09709	6.40646	7.66809	6.15135	6.57388	6.2361	6.38548	6.26627	6.64874	7.70219	6.3121	6.18162	7.24397	6.44007	6.9601	5.92105	7.13576	6.3828	6.74981	7.54258	6.10343	5.47424	6.16376	7.27491	6.68746	7.01769	8.083	8.33503	5.28026	6.26298	6.07422	6.24012	6.78316	5.55902	5.70336	6.12815	5.5472
TIE1	2.52881	3.6739	2.71693	2.93099	3.40641	2.50283	2.51356	4.12172	3.82656	3.14892	3.91497	2.70589	2.74024	2.51186	2.74144	2.74208	2.7417	2.48396	2.55677	2.72105	3.46213	2.77004	4.40597	3.6056	2.71455	2.60954	3.9063	2.86839	2.55337	2.69071	2.74447	2.57094	5.63259	3.27583	2.6364	5.89972	2.51701	2.56434	3.01037	2.73777	5.36898	4.72912	3.09236	4.39101	3.82331	2.50623	2.74605	3.01807	3.48691
TMEM173	6.66094	5.759	2.80469	4.33647	8.21802	4.6296	4.72366	5.74941	6.45189	6.61144	6.82462	3.16095	5.54063	6.42788	6.7678	3.56639	4.40533	5.04503	3.73681	4.95459	6.42462	4.30263	6.78872	6.30757	6.71018	5.91052	5.33374	7.18797	4.59683	4.56211	5.5632	5.22719	5.57859	2.8585	4.28992	6.5206	4.52541	4.99041	5.30414	6.16155	7.61676	7.16217	7.08353	7.14911	7.11098	5.97348	6.31086	7.13584	6.59162
TMSB10	12.5271	11.9028	11.9654	13.2764	11.2521	13.0603	11.9491	13.1134	13.4387	12.4651	11.9467	12.4865	12.6177	11.829	12.3257	11.9562	11.8291	11.0726	12.596	12.2003	13.4377	11.6791	12.0645	13.3996	12.5572	12.937	11.8446	12.1253	11.0991	12.8673	12.0555	11.764	12.9572	11.6788	9.99675	12.2615	11.4154	12.2024	11.7243	13.7724	12.831	12.0668	11.7879	11.6605	11.5122	12.1319	12.3067	12.1832	11.7085
TMSB4Y	3.7527	2.74991	3.30396	4.23883	4.0761	4.22446	3.13306	3.93409	4.13254	3.5861	2.8838	3.58646	2.82403	3.54412	3.52112	2.98424	2.41764	2.99931	4.03036	3.16433	3.90107	3.02957	3.39364	3.67283	3.19648	2.96275	2.75661	2.95375	3.56907	2.99926	4.58356	3.40191	3.13094	3.72349	3.00723	3.5363	3.0867	3.36117	3.00158	3.00133	2.57418	2.99359	2.99947	2.7761	3.15407	2.56995	2.63502	2.60471	2.93318
TNC	7.38673	8.16508	3.98492	6.1582	5.37311	5.54005	6.93581	7.38155	6.98064	7.85078	6.90401	5.32603	5.33119	7.00575	8.7223	7.61423	6.23086	5.32396	5.44766	4.78487	6.06739	5.3185	6.05902	6.5276	6.37899	9.03554	5.93834	8.0176	7.39206	7.27446	7.68454	4.03205	5.24695	6.18758	6.86116	5.46749	6.16177	5.33283	5.99941	5.08927	6.2798	7.53204	7.47814	8.55167	7.68265	7.56036	5.69146	8.43334	7.24678
TNFAIP3	8.42113	3.37554	3.06876	4.98258	4.62612	6.77223	3.64964	6.22582	4.82529	4.93427	4.01851	5.44636	3.02667	4.33535	5.44949	4.26905	4.35891	4.94881	4.51788	4.77497	5.93232	3.45324	4.98555	4.30177	4.61027	5.77625	4.80336	7.26301	3.83157	4.61191	4.09524	4.31865	5.61041	5.51902	3.45336	6.46315	6.87337	4.9808	4.16731	6.3348	7.16101	5.56128	6.10401	6.33409	5.17085	7.4475	4.45671	5.35344	5.74533
TNFRSF10A	4.82083	7.03133	6.14366	5.99286	3.85622	4.22208	6.04354	5.56856	6.86772	6.02225	4.61892	3.78991	6.48128	5.22707	6.39266	3.85623	5.30435	5.20008	5.5755	5.49634	6.33838	3.81963	5.79093	5.74929	5.86909	6.87949	4.12587	5.51646	5.66116	5.42146	6.01028	5.855	4.21194	8.09762	5.11308	7.32899	4.86322	4.96043	5.11985	6.17518	5.51709	6.14676	5.45421	5.46475	4.99478	5.08239	4.79511	4.87853	5.41135
TNFRSF10D	3.07648	3.14938	2.84246	3.01709	3.45527	3.33162	3.06932	3.0692	3.02639	3.01227	3.86535	3.65503	3.07218	3.05979	4.05813	3.26363	2.8784	2.84266	2.92295	2.96746	3.06445	3.13237	3.03344	3.01605	3.0863	3.35309	3.51094	3.82537	3.08693	2.93503	3.08555	3.07455	3.00141	2.99419	3.05232	3.33019	4.26596	3.0734	3.09991	2.79147	3.53389	4.51998	3.63892	3.02712	3.06178	4.52054	3.22207	3.0124	4.09485
TNFRSF11B	3.05484	2.89419	3.05701	3.04961	3.61825	3.54638	3.29328	2.48354	3.12554	3.51938	3.0768	3.05307	2.82826	3.05488	6.30337	3.05721	2.97108	4.55586	3.06897	3.71137	3.02159	3.09646	2.83418	3.95029	3.05936	4.78602	3.05502	3.06238	3.36552	2.84266	2.86483	3.08083	4.05695	3.06752	2.52777	4.66359	3.05505	3.05774	3.07131	5.17818	2.82369	2.57259	3.1679	3.15632	2.57386	3.02468	3.03592	3.01987	2.788
TNFRSF1A	10.7196	10.8307	10.3039	10.1729	10.1367	10.2918	10.1514	11.2373	10.8854	10.7548	10.6697	10.3656	10.303	10.0281	10.5777	10.2518	10.1321	10.1243	10.1063	10.5049	11.0321	10.1607	10.6753	10.5075	10.6352	11.9315	9.68449	11.4906	10.3381	10.8738	10.991	10.1424	10.2204	10.3294	9.7046	10.8503	10.5929	10.1953	10.2685	10.6384	10.5476	10.644	10.6878	10.5422	10.3492	10.4092	9.86358	10.2913	10.3512
TNFRSF25	7.65882	2.98271	2.99042	2.92073	2.39984	3.33282	2.9869	4.05616	3.53959	2.95086	3.03538	2.98686	3.03065	3.53818	2.96406	3.29257	2.98896	2.91576	3.03309	3.02861	3.19601	2.99621	6.11112	3.02564	3.0332	3.03459	2.99247	3.30746	2.96117	2.91804	5.67957	3.8723	2.98926	3.00082	3.29719	2.32737	2.9234	3.09832	3.68626	3.02774	6.2804	3.76049	2.70633	3.01856	5.79175	5.72881	7.62442	5.67152	2.99433
TOR2A	3.40947	3.70623	4.68886	4.00889	6.20588	4.84307	3.75856	4.49816	3.77348	4.37442	6.64329	3.58324	6.0575	3.73893	3.69875	3.6994	4.07327	3.95069	3.70046	4.27846	4.48756	3.44487	3.53764	5.83959	3.76234	3.70243	4.38247	3.69787	3.70202	3.75839	3.75564	3.70056	4.2505	3.78367	3.70133	3.76586	3.76324	3.68977	3.96994	3.76248	3.58883	2.85743	3.75979	3.67422	3.67568	3.75031	3.71562	4.22261	3.66867
TRIM22	8.46237	5.72637	4.88939	5.08244	5.85325	8.84734	5.98836	8.77136	6.73923	6.88047	6.45139	3.93077	4.72551	5.68107	5.50867	8.26862	9.69388	6.50977	5.13183	8.03436	6.36628	4.9188	7.99607	6.37176	7.08619	6.59438	4.99515	7.78491	5.51188	6.03811	6.94443	5.49658	6.10618	5.79504	5.85755	5.30974	7.11535	5.23815	5.87555	8.40528	8.00848	7.30918	7.45701	5.99655	7.58675	6.6385	7.50297	8.68406	6.32535
TRIM27	7.35294	7.82833	7.88208	7.7194	5.57173	7.68027	8.34415	7.61049	7.84102	8.06562	8.22774	8.423	8.15867	7.3634	7.66056	8.17448	7.98558	7.98316	8.46385	8.2717	8.56529	7.0963	7.3053	8.02288	7.66188	8.44953	8.46673	7.7485	7.92446	8.27171	7.56775	7.52501	8.09642	8.61417	8.5567	8.8452	8.26981	7.40704	7.43367	8.72894	7.26054	7.41977	7.99397	7.27835	7.23113	7.50381	7.05051	7.8172	7.4281
TRPC4AP	3.08614	3.0777	3.34158	3.38095	4.51699	3.0841	2.70062	3.73761	3.15971	3.00287	3.0964	3.08518	3.08873	3.08644	3.10781	3.05042	3.66758	2.98819	3.0433	3.47171	3.08229	3.10546	3.09305	2.92727	2.89867	3.09546	3.08675	3.10137	3.08765	3.08095	3.09156	3.0909	3.08815	3.18418	3.03577	4.02832	3.08765	3.09007	3.09078	3.1025	3.06871	3.07341	2.89312	2.97615	3.07502	3.06467	3.07737	3.07007	3.07486
TUBB3	9.75871	9.96337	10.3976	10.7911	9.52109	9.94062	10.0396	10.6409	10.197	9.55252	9.86851	10.7766	10.1994	10.3351	10.5557	9.94741	10.333	9.76457	10.4833	9.89913	11.1165	10.6625	9.51241	10.6776	10.1256	10.7582	10.2457	8.99343	9.97827	10.3087	9.6556	10.0356	10.4993	9.99143	9.15615	11.2712	10.127	10.1818	9.60617	9.81963	9.28237	9.28293	9.43285	9.40047	9.55804	9.99769	9.45644	9.1503	9.78438
UBXN1	7.85338	7.82291	8.12477	8.0798	7.08382	7.82365	7.56854	8.31255	8.44646	8.22434	7.25822	7.46159	8.53536	6.95336	7.88536	7.58164	7.52822	7.22377	8.33519	8.10222	7.48645	7.56257	8.16322	8.51228	7.53458	7.15914	7.75282	7.73086	7.25988	7.82384	7.07341	6.84144	8.68012	8.40983	6.91789	7.8276	7.82793	7.38277	7.66678	8.3416	7.56741	8.11221	7.824	8.40155	7.69704	8.0165	7.43974	8.06921	7.87641
VAV2	7.11933	8.2363	7.9262	8.61323	6.9551	7.39289	7.16942	7.85887	7.53239	7.83306	7.64242	8.33889	8.97716	7.63004	6.55229	6.27725	7.12184	8.17414	7.84489	7.1415	8.32992	7.23787	6.67934	7.94305	7.6876	7.03181	7.58229	7.45768	7.43446	8.52993	6.53347	6.68942	7.49701	9.31722	8.68761	8.11708	7.69993	6.52227	7.07163	7.82716	6.86041	6.55849	6.97449	6.83952	6.49729	6.72555	5.91123	6.92481	6.39625
VAV3	4.15052	3.25708	2.4096	2.77787	2.88283	2.7761	2.77213	5.61887	2.51234	3.80805	2.81419	3.63885	2.79431	2.76788	2.66202	3.61166	2.79767	2.83532	2.83155	2.50022	2.77723	2.72524	8.39968	2.81609	2.50523	4.38488	2.79106	7.90997	2.75384	2.78361	4.36397	2.79946	3.15445	2.65998	3.60333	2.79351	2.81056	2.81301	2.64595	2.8105	4.93933	3.77768	5.34316	5.72428	4.61344	3.08537	2.80554	6.9711	5.66674
VEGFC	4.72787	3.41237	3.49521	3.83728	3.82829	3.522	3.3697	4.75763	3.45417	3.07047	3.39699	4.56784	4.73326	3.52657	3.81087	3.6852	3.81123	3.61296	3.66948	2.47542	3.80656	4.00991	3.81209	4.63646	4.77328	5.57781	4.24773	3.21788	3.35814	4.46362	3.81564	3.61843	6.0009	3.5494	3.06385	4.02753	4.53612	3.78267	4.01994	3.80053	3.83127	4.74877	3.86292	4.64846	5.10676	4.57004	3.80521	2.41823	4.06776
VIM	10.9041	10.9498	9.39519	10.3131	8.99688	10.6234	10.9824	11.0001	9.79367	10.7751	10.1852	9.09442	10.5358	11.3728	10.631	11.2054	9.11075	9.27726	9.53475	9.66908	11.3478	9.41681	10.2046	11.1507	10.6641	11.5379	10.434	11.1173	10.5306	10.7073	11.3206	10.5074	10.9468	9.76408	9.45651	11.0502	10.4006	10.5149	11.006	11.1102	10.46	11.5292	11.2781	11.2832	11.1863	11.1762	10.4286	11.4706	12.6473
WFDC2	4.01999	4.79229	3.63427	3.70358	3.67152	4.16166	4.26455	4.68937	7.49752	4.74164	4.30873	3.63424	4.21894	4.39297	6.4411	6.61817	4.26271	4.40809	4.43549	3.64811	3.65715	5.70843	8.8637	3.81894	4.54506	6.03499	3.63575	7.70787	3.64046	2.82253	6.28659	3.63637	3.80511	4.26761	3.64558	3.63321	4.30019	3.92398	3.63673	3.63599	6.56013	8.55533	7.63068	6.87144	7.07324	6.10902	7.17315	8.5848	5.59081
WNT5A	6.63225	5.81911	8.71518	4.95823	6.47875	5.24768	3.14988	5.31645	7.08173	5.33798	4.22335	3.73874	8.27981	4.80906	5.09495	5.35642	4.66315	4.86109	7.15979	9.50736	6.37616	7.48106	6.82652	7.22907	4.82853	8.01732	8.03005	4.43409	3.18302	5.22013	5.09806	3.62815	8.0801	5.12213	5.22558	3.23745	6.53597	4.51472	5.09875	6.68729	5.23512	5.60898	5.81058	4.47062	5.08032	5.59059	5.0814	5.73204	5.24768
ZYX	8.77113	8.4873	7.18875	7.24031	8.09577	8.28946	7.58426	8.66008	9.46291	7.3601	8.26599	6.94771	8.66883	7.57339	8.69107	7.48807	7.0055	7.01539	8.27601	6.79403	8.5186	8.35484	8.96178	7.79011	8.17762	10.0086	7.40477	8.4109	7.27039	8.59831	8.30849	8.07505	8.26957	7.73107	7.40053	9.52912	8.04373	8.72899	9.19581	7.62927	8.40252	8.32296	7.5952	8.75423	7.84419	8.49655	8.11221	7.70812	7.80196
[truncated: 1 more columns]
