# Supplementary material for: Immune-Related Genes Are Prognostic Markers for Prostate Cancer Recurrence
Source: Front Genet. 2021 Aug 19;12:639642. doi: 10.3389/fgene.2021.639642 (PMC8417385; doi:10.3389/fgene.2021.639642)
Supplement: Supplementary file 3 [file Table_3.xlsx]

## Sheet: Table S3_res_filter_IRG_tcga
Genes	Univariate Cox regression analysis			Survival analysis
	HR	95% CI	p.value	pValue_log
B2M	0.62	(0.45-0.86)	0.0041	0.0119686
BIRC5	1.9	(1.5-2.5)	3.6e-06	0.00058522
BMP8A	2.2	(1.2-4.3)	0.015	0.0437067
CCK	0.72	(0.57-0.93)	0.01	0.00476386
CSPG5	1.6	(1-2.4)	0.044	0.0104777
EDN3	0.4	(0.22-0.74)	0.0033	0.00279513
ENG	1.8	(1.2-2.6)	0.0037	0.00662494
ESM1	1.4	(1.1-1.7)	0.013	0.00234753
ESRRG	0.59	(0.36-0.99)	0.047	0.00765611
HSP90AB1	2.3	(1-5)	0.041	0.0232757
IKBKB	2	(1.3-3.1)	0.0009	0.00483017
IL6ST	0.6	(0.42-0.86)	0.0051	0.0187994
INHBA	1.7	(1.3-2.2)	0.00036	0.0188631
IRF5	2.5	(1.4-4.4)	0.0011	0.0116979
KIAA0368	2.8	(1.4-5.6)	0.0032	0.0113279
LEAP2	3.1	(1.7-5.6)	0.00016	0.0150904
LGR6	0.54	(0.32-0.91)	0.02	0.00148984
LTBP3	1.8	(1.1-2.8)	0.011	0.00674471
MSR1	1.7	(1.1-2.7)	0.018	0.00341162
NOX4	2.8	(1.6-4.9)	0.00046	0.0131376
NRG2	0.32	(0.12-0.8)	0.016	0.000501681
PLXNA1	2.7	(1.6-4.7)	0.00034	0.000652203
PLXNB3	2.2	(1.5-3.4)	0.00013	0.00626355
PLXND1	1.7	(1.1-2.7)	0.016	0.0437087
PPP3CC	0.41	(0.2-0.85)	0.017	0.0470747
PROK1	0.69	(0.52-0.92)	0.01	0.00301792
PSMD2	2.7	(1.3-5.5)	0.0056	0.00451036
RBP7	0.56	(0.41-0.77)	0.00036	0.000391778
RXRA	2	(1.1-3.6)	0.019	0.00245692
SH3BP2	2.6	(1.3-5.2)	0.0053	0.00214051
SLC22A17	0.65	(0.46-0.92)	0.014	0.00145007
TNFRSF10D	0.35	(0.19-0.64)	0.00064	0.00656807
TNFRSF11B	0.43	(0.2-0.94)	0.035	0.0127898
TUBB3	4.2	(2.1-8.4)	4e-05	0.0024806
VAV2	3.3	(1.8-6.1)	0.0001	0.00862559
